# Supplementary material for: Insights into modifiable risk factors of retinal vascular occlusion: A Mendelian randomization study
Source: Medicine (Baltimore). 2025 May 2;104(18):e41752. doi: 10.1097/MD.0000000000041752 (PMC12055163; doi:10.1097/MD.0000000000041752)
Supplement: Supplementary file 1 [file medi-104-e41752-s001.xlsx]

## Sheet: datasets 1 Hypertension
the details of SNPs in hypertension on RVO.	SNP	effect_allele.exposure	other_allele.exposure	effect_allele.outcome	other_allele.outcome	beta.exposure	beta.outcome	eaf.exposure	eaf.outcome	remove	palindromic	ambiguous	id.outcome	chr	pos	se.outcome	samplesize.outcome	pval.outcome	outcome	originalname.outcome	outcome.deprecated	mr_keep.outcome	data_source.outcome	se.exposure	samplesize.exposure	pval.exposure	chr.exposure	pos.exposure	id.exposure	exposure	mr_keep.exposure	pval_origin.exposure	data_source.exposure	action	mr_keep	units.outcome	units.exposure	rsq.exposure	effective_n.exposure	rsq.outcome	effective_n.outcome	steiger_dir	steiger_pval	F
1	rs10776752	T	G	T	G	0.1277	0.0788	0.1691	0.1702	FALSE	FALSE	FALSE	finn-b-H7_RETIVASCOCCLUSION	1	113044328	0.0478	204613	0.0994008	Retinal vascular occlusion || id:finn-b-H7_RETIVASCOCCLUSION	Retinal vascular occlusion	Retinal vascular occlusion || ||	TRUE	igd	0.0131	205694	2.03E-22	1	113044328	finn-b-I9_HYPTENSESS	Hypertension, essential || id:finn-b-I9_HYPTENSESS	TRUE	reported	igd	2	TRUE	NA	NA	0.000461765	205694	1.33E-05	204613	TRUE	1.09E-08	95.0253
2	rs10786736	C	G	C	G	-0.1093	-0.0577	0.09206	0.09165	FALSE	TRUE	FALSE	finn-b-H7_RETIVASCOCCLUSION	10	104849116	0.062	204613	0.3522	Retinal vascular occlusion || id:finn-b-H7_RETIVASCOCCLUSION	Retinal vascular occlusion	Retinal vascular occlusion || ||	TRUE	igd	0.0169	205694	1.13E-10	10	104849116	finn-b-I9_HYPTENSESS	Hypertension, essential || id:finn-b-I9_HYPTENSESS	TRUE	reported	igd	2	TRUE	NA	NA	0.000203311	205694	4.23E-06	204613	TRUE	9.30E-05	41.828
3	rs12656497	C	T	C	T	0.0646	0.0222	0.5852	0.5857	FALSE	FALSE	FALSE	finn-b-H7_RETIVASCOCCLUSION	5	32831939	0.0362	204613	0.539299	Retinal vascular occlusion || id:finn-b-H7_RETIVASCOCCLUSION	Retinal vascular occlusion	Retinal vascular occlusion || ||	TRUE	igd	0.0099	205694	8.61E-11	5	32831939	finn-b-I9_HYPTENSESS	Hypertension, essential || id:finn-b-I9_HYPTENSESS	TRUE	reported	igd	2	TRUE	NA	NA	0.00020696	205694	1.84E-06	204613	TRUE	3.00E-05	42.5789
4	rs1275984	C	A	C	A	-0.0901	-0.0456	0.5499	0.5488	FALSE	FALSE	FALSE	finn-b-H7_RETIVASCOCCLUSION	2	26911509	0.0361	204613	0.2062	Retinal vascular occlusion || id:finn-b-H7_RETIVASCOCCLUSION	Retinal vascular occlusion	Retinal vascular occlusion || ||	TRUE	igd	0.0099	205694	8.79E-20	2	26911509	finn-b-I9_HYPTENSESS	Hypertension, essential || id:finn-b-I9_HYPTENSESS	TRUE	reported	igd	2	TRUE	NA	NA	0.00040252	205694	7.80E-06	204613	TRUE	3.16E-08	82.8284
5	rs12828438	G	A	G	A	-0.0642	-0.0885	0.5356	0.5356	FALSE	FALSE	FALSE	finn-b-H7_RETIVASCOCCLUSION	12	12883570	0.0362	204613	0.0145399	Retinal vascular occlusion || id:finn-b-H7_RETIVASCOCCLUSION	Retinal vascular occlusion	Retinal vascular occlusion || ||	TRUE	igd	0.0099	205694	9.47E-11	12	12883570	finn-b-I9_HYPTENSESS	Hypertension, essential || id:finn-b-I9_HYPTENSESS	TRUE	reported	igd	2	TRUE	NA	NA	0.000204406	205694	2.92E-05	204613	TRUE	0.00439527	42.0533
6	rs1317181	T	G	T	G	0.0731	0.0541	0.2096	0.2103	FALSE	FALSE	FALSE	finn-b-H7_RETIVASCOCCLUSION	1	230873488	0.044	204613	0.219	Retinal vascular occlusion || id:finn-b-H7_RETIVASCOCCLUSION	Retinal vascular occlusion	Retinal vascular occlusion || ||	TRUE	igd	0.0121	205694	1.43E-09	1	230873488	finn-b-I9_HYPTENSESS	Hypertension, essential || id:finn-b-I9_HYPTENSESS	TRUE	reported	igd	2	TRUE	NA	NA	0.000177407	205694	7.39E-06	204613	TRUE	0.000684956	36.4976
7	rs143439093	G	A	G	A	-0.1482	-0.0769	0.07434	0.07447	FALSE	FALSE	FALSE	finn-b-H7_RETIVASCOCCLUSION	1	11981282	0.0686	204613	0.2625	Retinal vascular occlusion || id:finn-b-H7_RETIVASCOCCLUSION	Retinal vascular occlusion	Retinal vascular occlusion || ||	TRUE	igd	0.0189	205694	4.51E-15	1	11981282	finn-b-I9_HYPTENSESS	Hypertension, essential || id:finn-b-I9_HYPTENSESS	TRUE	reported	igd	2	TRUE	NA	NA	0.000298831	205694	6.14E-06	204613	TRUE	2.10E-06	61.4855
8	rs145153053	G	A	G	A	0.0689	0.0547	0.196	0.1965	FALSE	FALSE	FALSE	finn-b-H7_RETIVASCOCCLUSION	17	45138033	0.0451	204613	0.2251	Retinal vascular occlusion || id:finn-b-H7_RETIVASCOCCLUSION	Retinal vascular occlusion	Retinal vascular occlusion || ||	TRUE	igd	0.0124	205694	2.45E-08	17	45138033	finn-b-I9_HYPTENSESS	Hypertension, essential || id:finn-b-I9_HYPTENSESS	TRUE	reported	igd	2	TRUE	NA	NA	0.000150076	205694	7.19E-06	204613	TRUE	0.00217692	30.8742
9	rs149150643	C	T	C	T	-0.1374	0.0641	0.04522	0.04517	FALSE	FALSE	FALSE	finn-b-H7_RETIVASCOCCLUSION	4	185877562	0.0866	204613	0.4592	Retinal vascular occlusion || id:finn-b-H7_RETIVASCOCCLUSION	Retinal vascular occlusion	Retinal vascular occlusion || ||	TRUE	igd	0.0238	205694	8.39E-09	4	185877562	finn-b-I9_HYPTENSESS	Hypertension, essential || id:finn-b-I9_HYPTENSESS	TRUE	reported	igd	2	TRUE	NA	NA	0.000162006	205694	2.68E-06	204613	TRUE	0.000381406	33.3288
10	rs149441293	C	G	C	G	0.1429	0.181	0.04467	0.04484	FALSE	TRUE	FALSE	finn-b-H7_RETIVASCOCCLUSION	16	4224292	0.088	204613	0.03971	Retinal vascular occlusion || id:finn-b-H7_RETIVASCOCCLUSION	Retinal vascular occlusion	Retinal vascular occlusion || ||	TRUE	igd	0.0239	205694	2.37E-09	16	4224292	finn-b-I9_HYPTENSESS	Hypertension, essential || id:finn-b-I9_HYPTENSESS	TRUE	reported	igd	2	TRUE	NA	NA	0.00017377	205694	2.07E-05	204613	TRUE	0.00567754	35.7494
11	rs167479	T	G	T	G	-0.0822	-0.0402	0.4256	0.4253	FALSE	FALSE	FALSE	finn-b-H7_RETIVASCOCCLUSION	19	11526765	0.0365	204613	0.2703	Retinal vascular occlusion || id:finn-b-H7_RETIVASCOCCLUSION	Retinal vascular occlusion	Retinal vascular occlusion || ||	TRUE	igd	0.01	205694	1.83E-16	19	11526765	finn-b-I9_HYPTENSESS	Hypertension, essential || id:finn-b-I9_HYPTENSESS	TRUE	reported	igd	2	TRUE	NA	NA	0.000328385	205694	5.93E-06	204613	TRUE	5.04E-07	67.5684
12	rs16998073	T	A	T	A	0.1076	-0.0062	0.3113	0.3121	FALSE	TRUE	FALSE	finn-b-H7_RETIVASCOCCLUSION	4	81184341	0.0388	204613	0.8723	Retinal vascular occlusion || id:finn-b-H7_RETIVASCOCCLUSION	Retinal vascular occlusion	Retinal vascular occlusion || ||	TRUE	igd	0.0106	205694	5.01E-24	4	81184341	finn-b-I9_HYPTENSESS	Hypertension, essential || id:finn-b-I9_HYPTENSESS	TRUE	reported	igd	2	TRUE	NA	NA	0.0005007	205694	1.25E-07	204613	TRUE	1.73E-12	103.042
13	rs17477177	C	T	C	T	0.0684	0.0223	0.2975	0.2982	FALSE	FALSE	FALSE	finn-b-H7_RETIVASCOCCLUSION	7	106411858	0.0392	204613	0.5702	Retinal vascular occlusion || id:finn-b-H7_RETIVASCOCCLUSION	Retinal vascular occlusion	Retinal vascular occlusion || ||	TRUE	igd	0.0107	205694	1.92E-10	7	106411858	finn-b-I9_HYPTENSESS	Hypertension, essential || id:finn-b-I9_HYPTENSESS	TRUE	reported	igd	2	TRUE	NA	NA	0.000198628	205694	1.58E-06	204613	TRUE	3.93E-05	40.8644
14	rs1894400	T	C	T	C	0.0811	0.0181	0.2708	0.271	FALSE	FALSE	FALSE	finn-b-H7_RETIVASCOCCLUSION	15	91428955	0.0404	204613	0.6536	Retinal vascular occlusion || id:finn-b-H7_RETIVASCOCCLUSION	Retinal vascular occlusion	Retinal vascular occlusion || ||	TRUE	igd	0.0111	205694	2.31E-13	15	91428955	finn-b-I9_HYPTENSESS	Hypertension, essential || id:finn-b-I9_HYPTENSESS	TRUE	reported	igd	2	TRUE	NA	NA	0.000259457	205694	9.81E-07	204613	TRUE	1.28E-06	53.3821
15	rs2032451	T	G	T	G	0.0908	0.0941	0.1097	0.11	FALSE	FALSE	FALSE	finn-b-H7_RETIVASCOCCLUSION	6	26092170	0.0572	204613	0.1001	Retinal vascular occlusion || id:finn-b-H7_RETIVASCOCCLUSION	Retinal vascular occlusion	Retinal vascular occlusion || ||	TRUE	igd	0.0157	205694	7.74E-09	6	26092170	finn-b-I9_HYPTENSESS	Hypertension, essential || id:finn-b-I9_HYPTENSESS	TRUE	reported	igd	2	TRUE	NA	NA	0.000162586	205694	1.32E-05	204613	TRUE	0.00350923	33.4482
16	rs2077111	G	A	G	A	0.0554	0.0192	0.4978	0.4982	FALSE	FALSE	FALSE	finn-b-H7_RETIVASCOCCLUSION	6	127135075	0.0357	204613	0.590599	Retinal vascular occlusion || id:finn-b-H7_RETIVASCOCCLUSION	Retinal vascular occlusion	Retinal vascular occlusion || ||	TRUE	igd	0.0098	205694	1.69E-08	6	127135075	finn-b-I9_HYPTENSESS	Hypertension, essential || id:finn-b-I9_HYPTENSESS	TRUE	reported	igd	2	TRUE	NA	NA	0.00015534	205694	1.41E-06	204613	TRUE	0.00030485	31.9571
18	rs2274224	C	G	C	G	-0.0638	-0.0028	0.3465	0.3454	FALSE	TRUE	FALSE	finn-b-H7_RETIVASCOCCLUSION	10	96039597	0.0377	204613	0.9403	Retinal vascular occlusion || id:finn-b-H7_RETIVASCOCCLUSION	Retinal vascular occlusion	Retinal vascular occlusion || ||	TRUE	igd	0.0103	205694	6.84E-10	10	96039597	finn-b-I9_HYPTENSESS	Hypertension, essential || id:finn-b-I9_HYPTENSESS	TRUE	reported	igd	2	TRUE	NA	NA	0.000186496	205694	2.70E-08	204613	TRUE	1.55E-05	38.3678
19	rs2484294	A	G	A	G	0.0854	0.0147	0.7473	0.7476	FALSE	FALSE	FALSE	finn-b-H7_RETIVASCOCCLUSION	10	115792062	0.0411	204613	0.720701	Retinal vascular occlusion || id:finn-b-H7_RETIVASCOCCLUSION	Retinal vascular occlusion	Retinal vascular occlusion || ||	TRUE	igd	0.0113	205694	3.92E-14	10	115792062	finn-b-I9_HYPTENSESS	Hypertension, essential || id:finn-b-I9_HYPTENSESS	TRUE	reported	igd	2	TRUE	NA	NA	0.000277601	205694	6.25E-07	204613	TRUE	3.71E-07	57.1161
20	rs2704368	G	A	G	A	-0.0858	-0.0883	0.8376	0.837	FALSE	FALSE	FALSE	finn-b-H7_RETIVASCOCCLUSION	2	164443803	0.0487	204613	0.07011	Retinal vascular occlusion || id:finn-b-H7_RETIVASCOCCLUSION	Retinal vascular occlusion	Retinal vascular occlusion || ||	TRUE	igd	0.0133	205694	1.29E-10	2	164443803	finn-b-I9_HYPTENSESS	Hypertension, essential || id:finn-b-I9_HYPTENSESS	TRUE	reported	igd	2	TRUE	NA	NA	0.000202286	205694	1.61E-05	204613	TRUE	0.00106906	41.6171
21	rs303949	C	A	C	A	0.0981	0.0013	0.09928	0.09931	FALSE	FALSE	FALSE	finn-b-H7_RETIVASCOCCLUSION	13	72365326	0.0601	204613	0.9829	Retinal vascular occlusion || id:finn-b-H7_RETIVASCOCCLUSION	Retinal vascular occlusion	Retinal vascular occlusion || ||	TRUE	igd	0.0164	205694	2.40E-09	13	72365326	finn-b-I9_HYPTENSESS	Hypertension, essential || id:finn-b-I9_HYPTENSESS	TRUE	reported	igd	2	TRUE	NA	NA	0.000173923	205694	2.29E-09	204613	TRUE	2.57E-05	35.7808
22	rs34924059	T	G	T	G	0.0746	0.0682	0.1554	0.1552	FALSE	FALSE	FALSE	finn-b-H7_RETIVASCOCCLUSION	1	27158844	0.0498	204613	0.1708	Retinal vascular occlusion || id:finn-b-H7_RETIVASCOCCLUSION	Retinal vascular occlusion	Retinal vascular occlusion || ||	TRUE	igd	0.0136	205694	4.12E-08	1	27158844	finn-b-I9_HYPTENSESS	Hypertension, essential || id:finn-b-I9_HYPTENSESS	TRUE	reported	igd	2	TRUE	NA	NA	0.000146258	205694	9.17E-06	204613	TRUE	0.00368624	30.0885
23	rs3796582	C	T	C	T	-0.0641	-0.0533	0.3279	0.3271	FALSE	FALSE	FALSE	finn-b-H7_RETIVASCOCCLUSION	4	156642800	0.0382	204613	0.1631	Retinal vascular occlusion || id:finn-b-H7_RETIVASCOCCLUSION	Retinal vascular occlusion	Retinal vascular occlusion || ||	TRUE	igd	0.0104	205694	8.39E-10	4	156642800	finn-b-I9_HYPTENSESS	Hypertension, essential || id:finn-b-I9_HYPTENSESS	TRUE	reported	igd	2	TRUE	NA	NA	0.000184651	205694	9.51E-06	204613	TRUE	0.000767038	37.9883
24	rs3906954	T	C	T	C	0.0929	-0.0422	0.092	0.09217	FALSE	FALSE	FALSE	finn-b-H7_RETIVASCOCCLUSION	3	168205232	0.0621	204613	0.497	Retinal vascular occlusion || id:finn-b-H7_RETIVASCOCCLUSION	Retinal vascular occlusion	Retinal vascular occlusion || ||	TRUE	igd	0.017	205694	4.69E-08	3	168205232	finn-b-I9_HYPTENSESS	Hypertension, essential || id:finn-b-I9_HYPTENSESS	TRUE	reported	igd	2	TRUE	NA	NA	0.000145162	205694	2.26E-06	204613	TRUE	0.000730711	29.863
25	rs3918226	T	C	T	C	0.1566	0.0722	0.06939	0.07	FALSE	FALSE	FALSE	finn-b-H7_RETIVASCOCCLUSION	7	150690176	0.0705	204613	0.306	Retinal vascular occlusion || id:finn-b-H7_RETIVASCOCCLUSION	Retinal vascular occlusion	Retinal vascular occlusion || ||	TRUE	igd	0.0194	205694	6.35E-16	7	150690176	finn-b-I9_HYPTENSESS	Hypertension, essential || id:finn-b-I9_HYPTENSESS	TRUE	reported	igd	2	TRUE	NA	NA	0.000316683	205694	5.13E-06	204613	TRUE	6.53E-07	65.1598
26	rs506409	T	C	T	C	0.061	0.0245	0.5794	0.5789	FALSE	FALSE	FALSE	finn-b-H7_RETIVASCOCCLUSION	13	22318352	0.0363	204613	0.5006	Retinal vascular occlusion || id:finn-b-H7_RETIVASCOCCLUSION	Retinal vascular occlusion	Retinal vascular occlusion || ||	TRUE	igd	0.01	205694	9.87E-10	13	22318352	finn-b-I9_HYPTENSESS	Hypertension, essential || id:finn-b-I9_HYPTENSESS	TRUE	reported	igd	2	TRUE	NA	NA	0.000180869	205694	2.23E-06	204613	TRUE	0.000128326	37.21
27	rs557675	G	T	G	T	-0.0551	-0.1	0.3977	0.3967	FALSE	FALSE	FALSE	finn-b-H7_RETIVASCOCCLUSION	11	65566719	0.0367	204613	0.00644807	Retinal vascular occlusion || id:finn-b-H7_RETIVASCOCCLUSION	Retinal vascular occlusion	Retinal vascular occlusion || ||	TRUE	igd	0.01	205694	4.14E-08	11	65566719	finn-b-I9_HYPTENSESS	Hypertension, essential || id:finn-b-I9_HYPTENSESS	TRUE	reported	igd	2	TRUE	NA	NA	0.000147578	205694	3.63E-05	204613	TRUE	0.0498002	30.3601
28	rs62434119	T	C	T	C	-0.1384	-0.1775	0.0761	0.07585	FALSE	FALSE	FALSE	finn-b-H7_RETIVASCOCCLUSION	6	150984431	0.0677	204613	0.008744	Retinal vascular occlusion || id:finn-b-H7_RETIVASCOCCLUSION	Retinal vascular occlusion	Retinal vascular occlusion || ||	TRUE	igd	0.0185	205694	8.34E-14	6	150984431	finn-b-I9_HYPTENSESS	Hypertension, essential || id:finn-b-I9_HYPTENSESS	TRUE	reported	igd	2	TRUE	NA	NA	0.000272015	205694	3.36E-05	204613	TRUE	0.000611783	55.9666
29	rs6668768	T	C	T	C	0.0706	0.0553	0.2141	0.2141	FALSE	FALSE	FALSE	finn-b-H7_RETIVASCOCCLUSION	1	25136203	0.0437	204613	0.2058	Retinal vascular occlusion || id:finn-b-H7_RETIVASCOCCLUSION	Retinal vascular occlusion	Retinal vascular occlusion || ||	TRUE	igd	0.012	205694	3.89E-09	1	25136203	finn-b-I9_HYPTENSESS	Hypertension, essential || id:finn-b-I9_HYPTENSESS	TRUE	reported	igd	2	TRUE	NA	NA	0.000168251	205694	7.83E-06	204613	TRUE	0.00111981	34.6136
30	rs6860901	T	C	T	C	0.0636	0.0726	0.2971	0.2977	FALSE	FALSE	FALSE	finn-b-H7_RETIVASCOCCLUSION	5	127871750	0.0391	204613	0.0632805	Retinal vascular occlusion || id:finn-b-H7_RETIVASCOCCLUSION	Retinal vascular occlusion	Retinal vascular occlusion || ||	TRUE	igd	0.0107	205694	2.95E-09	5	127871750	finn-b-I9_HYPTENSESS	Hypertension, essential || id:finn-b-I9_HYPTENSESS	TRUE	reported	igd	2	TRUE	NA	NA	0.000171733	205694	1.68E-05	204613	TRUE	0.00394336	35.3302
31	rs7134677	T	C	T	C	-0.0632	0.0069	0.3829	0.3818	FALSE	FALSE	FALSE	finn-b-H7_RETIVASCOCCLUSION	12	54441498	0.0369	204613	0.8523	Retinal vascular occlusion || id:finn-b-H7_RETIVASCOCCLUSION	Retinal vascular occlusion	Retinal vascular occlusion || ||	TRUE	igd	0.0101	205694	4.42E-10	12	54441498	finn-b-I9_HYPTENSESS	Hypertension, essential || id:finn-b-I9_HYPTENSESS	TRUE	reported	igd	2	TRUE	NA	NA	0.000190323	205694	1.71E-07	204613	TRUE	1.82E-05	39.1554
32	rs71554083	G	G	G	G	0.1282	0.0097	0.9039	0.9046	FALSE	FALSE	FALSE	finn-b-H7_RETIVASCOCCLUSION	7	27245993	0.0615	204613	0.8742	Retinal vascular occlusion || id:finn-b-H7_RETIVASCOCCLUSION	Retinal vascular occlusion	Retinal vascular occlusion || ||	TRUE	igd	0.0169	205694	2.97E-14	7	27245993	finn-b-I9_HYPTENSESS	Hypertension, essential || id:finn-b-I9_HYPTENSESS	TRUE	reported	igd	2	TRUE	NA	NA	0.000279682	205694	1.22E-07	204613	TRUE	1.56E-07	57.5443
33	rs72779268	A	C	A	C	-0.1197	0.0293	0.0646	0.06438	FALSE	FALSE	FALSE	finn-b-H7_RETIVASCOCCLUSION	9	136454663	0.0731	204613	0.689	Retinal vascular occlusion || id:finn-b-H7_RETIVASCOCCLUSION	Retinal vascular occlusion	Retinal vascular occlusion || ||	TRUE	igd	0.0201	205694	2.40E-09	9	136454663	finn-b-I9_HYPTENSESS	Hypertension, essential || id:finn-b-I9_HYPTENSESS	TRUE	reported	igd	2	TRUE	NA	NA	0.000172387	205694	7.85E-07	204613	TRUE	8.80E-05	35.4647
34	rs7310615	G	C	G	C	-0.0789	9.00E-04	0.5868	0.5871	FALSE	TRUE	FALSE	finn-b-H7_RETIVASCOCCLUSION	12	111865049	0.0364	204613	0.9812	Retinal vascular occlusion || id:finn-b-H7_RETIVASCOCCLUSION	Retinal vascular occlusion	Retinal vascular occlusion || ||	TRUE	igd	0.01	205694	2.45E-15	12	111865049	finn-b-I9_HYPTENSESS	Hypertension, essential || id:finn-b-I9_HYPTENSESS	TRUE	reported	igd	2	TRUE	NA	NA	0.000302556	205694	2.99E-09	204613	TRUE	2.79E-08	62.2521
35	rs7483477	G	T	G	T	0.0738	0.0035	0.2345	0.2348	FALSE	FALSE	FALSE	finn-b-H7_RETIVASCOCCLUSION	11	1920255	0.0428	204613	0.9352	Retinal vascular occlusion || id:finn-b-H7_RETIVASCOCCLUSION	Retinal vascular occlusion	Retinal vascular occlusion || ||	TRUE	igd	0.0117	205694	3.09E-10	11	1920255	finn-b-I9_HYPTENSESS	Hypertension, essential || id:finn-b-I9_HYPTENSESS	TRUE	reported	igd	2	TRUE	NA	NA	0.000193392	205694	3.27E-08	204613	TRUE	1.10E-05	39.787
36	rs76778513	T	A	T	A	-0.1311	-0.0561	0.1132	0.1131	FALSE	TRUE	FALSE	finn-b-H7_RETIVASCOCCLUSION	1	11833976	0.0565	204613	0.3203	Retinal vascular occlusion || id:finn-b-H7_RETIVASCOCCLUSION	Retinal vascular occlusion	Retinal vascular occlusion || ||	TRUE	igd	0.0156	205694	3.78E-17	1	11833976	finn-b-I9_HYPTENSESS	Hypertension, essential || id:finn-b-I9_HYPTENSESS	TRUE	reported	igd	2	TRUE	NA	NA	0.000343234	205694	4.82E-06	204613	TRUE	1.68E-07	70.6246
37	rs78008010	C	A	C	A	-0.1486	0.0967	0.04681	0.04692	FALSE	FALSE	FALSE	finn-b-H7_RETIVASCOCCLUSION	17	47436134	0.0846	204613	0.253	Retinal vascular occlusion || id:finn-b-H7_RETIVASCOCCLUSION	Retinal vascular occlusion	Retinal vascular occlusion || ||	TRUE	igd	0.0233	205694	1.68E-10	17	47436134	finn-b-I9_HYPTENSESS	Hypertension, essential || id:finn-b-I9_HYPTENSESS	TRUE	reported	igd	2	TRUE	NA	NA	0.000197707	205694	6.39E-06	204613	TRUE	0.000220497	40.6748
38	rs78412528	A	G	A	G	0.1231	0.0531	0.1663	0.1674	FALSE	FALSE	FALSE	finn-b-H7_RETIVASCOCCLUSION	20	57734912	0.0479	204613	0.2672	Retinal vascular occlusion || id:finn-b-H7_RETIVASCOCCLUSION	Retinal vascular occlusion	Retinal vascular occlusion || ||	TRUE	igd	0.0132	205694	8.54E-21	20	57734912	finn-b-I9_HYPTENSESS	Hypertension, essential || id:finn-b-I9_HYPTENSESS	TRUE	reported	igd	2	TRUE	NA	NA	0.000422637	205694	6.01E-06	204613	TRUE	6.62E-09	86.9698
39	rs8068318	T	C	T	C	0.0603	-0.0014	0.7215	0.722	FALSE	FALSE	FALSE	finn-b-H7_RETIVASCOCCLUSION	17	59483766	0.0399	204613	0.9714	Retinal vascular occlusion || id:finn-b-H7_RETIVASCOCCLUSION	Retinal vascular occlusion	Retinal vascular occlusion || ||	TRUE	igd	0.0109	205694	3.50E-08	17	59483766	finn-b-I9_HYPTENSESS	Hypertension, essential || id:finn-b-I9_HYPTENSESS	TRUE	reported	igd	2	TRUE	NA	NA	0.000148765	205694	6.02E-09	204613	TRUE	0.000103735	30.6042
40	rs880315	C	T	C	T	0.0955	0.113	0.4127	0.4137	FALSE	FALSE	FALSE	finn-b-H7_RETIVASCOCCLUSION	1	10796866	0.0364	204613	0.00193001	Retinal vascular occlusion || id:finn-b-H7_RETIVASCOCCLUSION	Retinal vascular occlusion	Retinal vascular occlusion || ||	TRUE	igd	0.01	205694	1.16E-21	1	10796866	finn-b-I9_HYPTENSESS	Hypertension, essential || id:finn-b-I9_HYPTENSESS	TRUE	reported	igd	2	TRUE	NA	NA	0.000443197	205694	4.71E-05	204613	TRUE	5.48E-06	91.2025
41	rs9930501	G	A	G	A	0.0616	0.0086	0.4243	0.4245	FALSE	FALSE	FALSE	finn-b-H7_RETIVASCOCCLUSION	16	53830452	0.0362	204613	0.8121	Retinal vascular occlusion || id:finn-b-H7_RETIVASCOCCLUSION	Retinal vascular occlusion	Retinal vascular occlusion || ||	TRUE	igd	0.0099	205694	5.65E-10	16	53830452	finn-b-I9_HYPTENSESS	Hypertension, essential || id:finn-b-I9_HYPTENSESS	TRUE	reported	igd	2	TRUE	NA	NA	0.000188188	205694	2.76E-07	204613	TRUE	2.38E-05	38.716
