# Supplementary material for: Insights into modifiable risk factors of retinal vascular occlusion: A Mendelian randomization study
Source: Medicine (Baltimore). 2025 May 2;104(18):e41752. doi: 10.1097/MD.0000000000041752 (PMC12055163; doi:10.1097/MD.0000000000041752)
Supplement: Supplementary file 2 [file medi-104-e41752-s002.xlsx]

## Sheet: datasets 2 Diabetes
the details of SNPs in diabetes on RVO	SNP	effect_allele.exposure	other_allele.exposure	effect_allele.outcome	other_allele.outcome	beta.exposure	beta.outcome	eaf.exposure	eaf.outcome	remove	palindromic	ambiguous	id.outcome	chr	pos	se.outcome	samplesize.outcome	pval.outcome	outcome	originalname.outcome	outcome.deprecated	mr_keep.outcome	data_source.outcome	se.exposure	samplesize.exposure	pval.exposure	pos.exposure	chr.exposure	id.exposure	exposure	mr_keep.exposure	pval_origin.exposure	data_source.exposure	action	mr_keep	units.outcome	units.exposure	rsq.exposure	effective_n.exposure	rsq.outcome	effective_n.outcome	steiger_dir	steiger_pval	F
1	rs10077431	A	C	A	C	-0.0487	0.0103	0.214668	0.175	FALSE	FALSE	FALSE	finn-b-H7_RETIVASCOCCLUSION	5	112927686	0.047	204613	0.8266	Retinal vascular occlusion || id:finn-b-H7_RETIVASCOCCLUSION	Retinal vascular occlusion	Retinal vascular occlusion || ||	TRUE	igd	0.0089	62892	4.75E-08	112927686	5	ebi-a-GCST006867	Type 2 diabetes || id:ebi-a-GCST006867	TRUE	reported	igd	2	TRUE	NA	NA	0.000475871	62892	2.35E-07	204613	TRUE	2.88E-06	29.9418
2	rs10087241	A	G	A	G	-0.0475	-0.0236	0.594893	0.6389	FALSE	FALSE	FALSE	finn-b-H7_RETIVASCOCCLUSION	8	30863722	0.0374	204613	0.528	Retinal vascular occlusion || id:finn-b-H7_RETIVASCOCCLUSION	Retinal vascular occlusion	Retinal vascular occlusion || ||	TRUE	igd	0.008	62892	2.80E-09	30863722	8	ebi-a-GCST006867	Type 2 diabetes || id:ebi-a-GCST006867	TRUE	reported	igd	2	TRUE	NA	NA	0.000560251	62892	1.95E-06	204613	TRUE	1.03E-06	35.2539
3	rs10100265	C	A	C	A	-0.0491	-0.11	0.61049	0.5419	FALSE	FALSE	FALSE	finn-b-H7_RETIVASCOCCLUSION	8	10633159	0.0486	204613	0.0237001	Retinal vascular occlusion || id:finn-b-H7_RETIVASCOCCLUSION	Retinal vascular occlusion	Retinal vascular occlusion || ||	TRUE	igd	0.0079	62892	6.29E-10	10633159	8	ebi-a-GCST006867	Type 2 diabetes || id:ebi-a-GCST006867	TRUE	reported	igd	2	TRUE	NA	NA	0.000613848	62892	2.50E-05	204613	TRUE	1.44E-05	38.6286
4	rs10114341	C	T	C	T	-0.0409	0.0727	0.440754	0.4235	FALSE	FALSE	FALSE	finn-b-H7_RETIVASCOCCLUSION	9	96919182	0.0363	204613	0.0449097	Retinal vascular occlusion || id:finn-b-H7_RETIVASCOCCLUSION	Retinal vascular occlusion	Retinal vascular occlusion || ||	TRUE	igd	0.0072	62892	1.15E-08	96919182	9	ebi-a-GCST006867	Type 2 diabetes || id:ebi-a-GCST006867	TRUE	reported	igd	2	TRUE	NA	NA	0.000512835	62892	1.96E-05	204613	TRUE	6.43E-05	32.2687
5	rs10401969	C	T	C	T	0.0921	0.0019	0.0765858	0.06372	FALSE	FALSE	FALSE	finn-b-H7_RETIVASCOCCLUSION	19	19407718	0.0743	204613	0.9794	Retinal vascular occlusion || id:finn-b-H7_RETIVASCOCCLUSION	Retinal vascular occlusion	Retinal vascular occlusion || ||	TRUE	igd	0.0133	62892	4.13E-12	19407718	19	ebi-a-GCST006867	Type 2 diabetes || id:ebi-a-GCST006867	TRUE	reported	igd	2	TRUE	NA	NA	0.000761909	62892	3.20E-09	204613	TRUE	1.51E-09	47.953
6	rs1050226	G	A	G	A	-0.0491	-0.0326	0.406792	0.3764	FALSE	FALSE	FALSE	finn-b-H7_RETIVASCOCCLUSION	6	7281654	0.0369	204613	0.3775	Retinal vascular occlusion || id:finn-b-H7_RETIVASCOCCLUSION	Retinal vascular occlusion	Retinal vascular occlusion || ||	TRUE	igd	0.0074	62892	3.34E-11	7281654	6	ebi-a-GCST006867	Type 2 diabetes || id:ebi-a-GCST006867	TRUE	reported	igd	2	TRUE	NA	NA	0.000699542	62892	3.81E-06	204613	TRUE	7.70E-08	44.025
7	rs1061813	A	G	A	G	-0.0429	-0.0205	0.537119	0.6191	FALSE	FALSE	FALSE	finn-b-H7_RETIVASCOCCLUSION	5	14847331	0.0369	204613	0.579399	Retinal vascular occlusion || id:finn-b-H7_RETIVASCOCCLUSION	Retinal vascular occlusion	Retinal vascular occlusion || ||	TRUE	igd	0.0073	62892	3.37E-09	14847331	5	ebi-a-GCST006867	Type 2 diabetes || id:ebi-a-GCST006867	TRUE	reported	igd	2	TRUE	NA	NA	0.000548844	62892	1.51E-06	204613	TRUE	1.12E-06	34.5357
8	rs1063355	G	T	G	T	0.0709	0.1392	0.602436	0.5233	FALSE	FALSE	FALSE	finn-b-H7_RETIVASCOCCLUSION	6	32627714	0.0386	204613	0.000307001	Retinal vascular occlusion || id:finn-b-H7_RETIVASCOCCLUSION	Retinal vascular occlusion	Retinal vascular occlusion || ||	TRUE	igd	0.0079	62892	3.72E-19	32627714	6	ebi-a-GCST006867	Type 2 diabetes || id:ebi-a-GCST006867	TRUE	reported	igd	2	TRUE	NA	NA	0.00127909	62892	6.36E-05	204613	TRUE	1.07E-09	80.5449
9	rs10740322	A	G	A	G	0.0477	0.003	0.687104	0.7416	FALSE	FALSE	FALSE	finn-b-H7_RETIVASCOCCLUSION	10	71485458	0.041	204613	0.941	Retinal vascular occlusion || id:finn-b-H7_RETIVASCOCCLUSION	Retinal vascular occlusion	Retinal vascular occlusion || ||	TRUE	igd	0.0085	62892	2.11E-08	71485458	10	ebi-a-GCST006867	Type 2 diabetes || id:ebi-a-GCST006867	TRUE	reported	igd	2	TRUE	NA	NA	0.000500495	62892	2.62E-08	204613	TRUE	1.10E-06	31.4919
10	rs10811661	C	T	C	T	-0.1569	-0.0497	0.173605	0.1438	FALSE	FALSE	FALSE	finn-b-H7_RETIVASCOCCLUSION	9	22134094	0.051	204613	0.3297	Retinal vascular occlusion || id:finn-b-H7_RETIVASCOCCLUSION	Retinal vascular occlusion	Retinal vascular occlusion || ||	TRUE	igd	0.0098	62892	4.13E-58	22134094	9	ebi-a-GCST006867	Type 2 diabetes || id:ebi-a-GCST006867	TRUE	reported	igd	2	TRUE	NA	NA	0.00405925	62892	4.64E-06	204613	TRUE	1.19E-41	256.327
11	rs10830963	G	C	G	C	0.0909	0.0204	0.275768	0.3567	FALSE	TRUE	FALSE	finn-b-H7_RETIVASCOCCLUSION	11	92708710	0.0375	204613	0.5869	Retinal vascular occlusion || id:finn-b-H7_RETIVASCOCCLUSION	Retinal vascular occlusion	Retinal vascular occlusion || ||	TRUE	igd	0.008	62892	5.85E-30	92708710	11	ebi-a-GCST006867	Type 2 diabetes || id:ebi-a-GCST006867	TRUE	reported	igd	2	TRUE	NA	NA	0.00204869	62892	1.45E-06	204613	TRUE	4.03E-22	129.106
12	rs10842994	T	C	T	C	-0.0755	0.0085	0.197025	0.1732	FALSE	FALSE	FALSE	finn-b-H7_RETIVASCOCCLUSION	12	27965150	0.0473	204613	0.858	Retinal vascular occlusion || id:finn-b-H7_RETIVASCOCCLUSION	Retinal vascular occlusion	Retinal vascular occlusion || ||	TRUE	igd	0.0091	62892	1.02E-16	27965150	12	ebi-a-GCST006867	Type 2 diabetes || id:ebi-a-GCST006867	TRUE	reported	igd	2	TRUE	NA	NA	0.00109334	62892	1.58E-07	204613	TRUE	7.63E-13	68.8353
13	rs10974438	C	A	C	A	0.0591	0.0043	0.351215	0.3758	FALSE	FALSE	FALSE	finn-b-H7_RETIVASCOCCLUSION	9	4291928	0.037	204613	0.9071	Retinal vascular occlusion || id:finn-b-H7_RETIVASCOCCLUSION	Retinal vascular occlusion	Retinal vascular occlusion || ||	TRUE	igd	0.0075	62892	3.01E-15	4291928	9	ebi-a-GCST006867	Type 2 diabetes || id:ebi-a-GCST006867	TRUE	reported	igd	2	TRUE	NA	NA	0.000986375	62892	6.60E-08	204613	TRUE	8.25E-12	62.0944
14	rs11098676	C	T	C	T	0.054	0.0392	0.787639	0.8207	FALSE	FALSE	FALSE	finn-b-H7_RETIVASCOCCLUSION	4	123833154	0.0466	204613	0.3997	Retinal vascular occlusion || id:finn-b-H7_RETIVASCOCCLUSION	Retinal vascular occlusion	Retinal vascular occlusion || ||	TRUE	igd	0.0096	62892	2.03E-08	123833154	4	ebi-a-GCST006867	Type 2 diabetes || id:ebi-a-GCST006867	TRUE	reported	igd	2	TRUE	NA	NA	0.000502858	62892	3.46E-06	204613	TRUE	6.45E-06	31.6406
15	rs11107116	T	G	T	G	0.0467	8.00E-04	0.219714	0.2507	FALSE	FALSE	FALSE	finn-b-H7_RETIVASCOCCLUSION	12	93978504	0.0414	204613	0.9849	Retinal vascular occlusion || id:finn-b-H7_RETIVASCOCCLUSION	Retinal vascular occlusion	Retinal vascular occlusion || ||	TRUE	igd	0.0085	62892	3.75E-08	93978504	12	ebi-a-GCST006867	Type 2 diabetes || id:ebi-a-GCST006867	TRUE	reported	igd	2	TRUE	NA	NA	0.00047974	62892	1.82E-09	204613	TRUE	1.62E-06	30.1853
16	rs1111875	T	C	T	C	-0.0948	0.0094	0.408262	0.4765	FALSE	FALSE	FALSE	finn-b-H7_RETIVASCOCCLUSION	10	94462882	0.0358	204613	0.793999	Retinal vascular occlusion || id:finn-b-H7_RETIVASCOCCLUSION	Retinal vascular occlusion	Retinal vascular occlusion || ||	TRUE	igd	0.0072	62892	3.61E-39	94462882	10	ebi-a-GCST006867	Type 2 diabetes || id:ebi-a-GCST006867	TRUE	reported	igd	2	TRUE	NA	NA	0.002749	62892	3.37E-07	204613	TRUE	5.10E-30	173.361
17	rs11257655	T	C	T	C	0.0737	0.0272	0.206773	0.2646	FALSE	FALSE	FALSE	finn-b-H7_RETIVASCOCCLUSION	10	12307894	0.0408	204613	0.5045	Retinal vascular occlusion || id:finn-b-H7_RETIVASCOCCLUSION	Retinal vascular occlusion	Retinal vascular occlusion || ||	TRUE	igd	0.0087	62892	1.97E-17	12307894	10	ebi-a-GCST006867	Type 2 diabetes || id:ebi-a-GCST006867	TRUE	reported	igd	2	TRUE	NA	NA	0.00113978	62892	2.17E-06	204613	TRUE	1.40E-12	71.7623
18	rs1127655	T	C	T	C	-0.0438	0.0258	0.529064	0.5355	FALSE	FALSE	FALSE	finn-b-H7_RETIVASCOCCLUSION	1	117530507	0.0359	204613	0.4734	Retinal vascular occlusion || id:finn-b-H7_RETIVASCOCCLUSION	Retinal vascular occlusion	Retinal vascular occlusion || ||	TRUE	igd	0.0079	62892	2.47E-08	117530507	1	ebi-a-GCST006867	Type 2 diabetes || id:ebi-a-GCST006867	TRUE	reported	igd	2	TRUE	NA	NA	0.00048854	62892	2.52E-06	204613	TRUE	6.79E-06	30.7393
19	rs11708067	G	A	G	A	-0.0965	0.0143	0.23899	0.1696	FALSE	FALSE	FALSE	finn-b-H7_RETIVASCOCCLUSION	3	123065778	0.0475	204613	0.7642	Retinal vascular occlusion || id:finn-b-H7_RETIVASCOCCLUSION	Retinal vascular occlusion	Retinal vascular occlusion || ||	TRUE	igd	0.0086	62892	5.93E-29	123065778	3	ebi-a-GCST006867	Type 2 diabetes || id:ebi-a-GCST006867	TRUE	reported	igd	2	TRUE	NA	NA	0.00199805	62892	4.43E-07	204613	TRUE	4.27E-22	125.909
20	rs11925227	A	G	A	G	-0.0534	0.0204	0.183439	0.1949	FALSE	FALSE	FALSE	finn-b-H7_RETIVASCOCCLUSION	3	170766618	0.0454	204613	0.6538	Retinal vascular occlusion || id:finn-b-H7_RETIVASCOCCLUSION	Retinal vascular occlusion	Retinal vascular occlusion || ||	TRUE	igd	0.0095	62892	2.25E-08	170766618	3	ebi-a-GCST006867	Type 2 diabetes || id:ebi-a-GCST006867	TRUE	reported	igd	2	TRUE	NA	NA	0.000502152	62892	9.87E-07	204613	TRUE	2.63E-06	31.5962
21	rs11926707	C	T	C	T	0.0463	-0.0816	0.625556	0.6525	FALSE	FALSE	FALSE	finn-b-H7_RETIVASCOCCLUSION	3	46925539	0.0379	204613	0.0315697	Retinal vascular occlusion || id:finn-b-H7_RETIVASCOCCLUSION	Retinal vascular occlusion	Retinal vascular occlusion || ||	TRUE	igd	0.0082	62892	1.69E-08	46925539	3	ebi-a-GCST006867	Type 2 diabetes || id:ebi-a-GCST006867	TRUE	reported	igd	2	TRUE	NA	NA	0.000506679	62892	2.27E-05	204613	TRUE	9.87E-05	31.8812
22	rs12088739	G	A	G	A	-0.0884	0.0507	0.0898481	0.05904	FALSE	FALSE	FALSE	finn-b-H7_RETIVASCOCCLUSION	1	51506886	0.0758	204613	0.5037	Retinal vascular occlusion || id:finn-b-H7_RETIVASCOCCLUSION	Retinal vascular occlusion	Retinal vascular occlusion || ||	TRUE	igd	0.013	62892	9.79E-12	51506886	1	ebi-a-GCST006867	Type 2 diabetes || id:ebi-a-GCST006867	TRUE	reported	igd	2	TRUE	NA	NA	0.000734712	62892	2.19E-06	204613	TRUE	1.89E-08	46.24
23	rs12299509	G	A	G	A	0.0467	0.0055	0.478622	0.5065	FALSE	FALSE	FALSE	finn-b-H7_RETIVASCOCCLUSION	12	4406281	0.0367	204613	0.88	Retinal vascular occlusion || id:finn-b-H7_RETIVASCOCCLUSION	Retinal vascular occlusion	Retinal vascular occlusion || ||	TRUE	igd	0.0073	62892	2.09E-10	4406281	12	ebi-a-GCST006867	Type 2 diabetes || id:ebi-a-GCST006867	TRUE	reported	igd	2	TRUE	NA	NA	0.000650315	62892	1.10E-07	204613	TRUE	3.36E-08	40.9249
24	rs12617659	T	C	T	C	-0.0685	-0.0336	0.147238	0.1484	FALSE	FALSE	FALSE	finn-b-H7_RETIVASCOCCLUSION	2	121309759	0.0501	204613	0.5022	Retinal vascular occlusion || id:finn-b-H7_RETIVASCOCCLUSION	Retinal vascular occlusion	Retinal vascular occlusion || ||	TRUE	igd	0.0103	62892	2.83E-11	121309759	2	ebi-a-GCST006867	Type 2 diabetes || id:ebi-a-GCST006867	TRUE	reported	igd	2	TRUE	NA	NA	0.000702781	62892	2.20E-06	204613	TRUE	4.01E-08	44.229
25	rs12910825	G	A	G	A	0.0517	0.0204	0.360391	0.3691	FALSE	FALSE	FALSE	finn-b-H7_RETIVASCOCCLUSION	15	91511260	0.037	204613	0.5805	Retinal vascular occlusion || id:finn-b-H7_RETIVASCOCCLUSION	Retinal vascular occlusion	Retinal vascular occlusion || ||	TRUE	igd	0.0074	62892	2.16E-12	91511260	15	ebi-a-GCST006867	Type 2 diabetes || id:ebi-a-GCST006867	TRUE	reported	igd	2	TRUE	NA	NA	0.000775531	62892	1.49E-06	204613	TRUE	5.15E-09	48.811
26	rs12945601	C	T	C	T	-0.048	0.0448	0.613603	0.564	FALSE	FALSE	FALSE	finn-b-H7_RETIVASCOCCLUSION	17	17653411	0.036	204613	0.2128	Retinal vascular occlusion || id:finn-b-H7_RETIVASCOCCLUSION	Retinal vascular occlusion	Retinal vascular occlusion || ||	TRUE	igd	0.008	62892	1.72E-09	17653411	17	ebi-a-GCST006867	Type 2 diabetes || id:ebi-a-GCST006867	TRUE	reported	igd	2	TRUE	NA	NA	0.000572101	62892	7.57E-06	204613	TRUE	3.42E-06	36
27	rs12970134	A	G	A	G	0.0555	0.0055	0.26512	0.1951	FALSE	FALSE	FALSE	finn-b-H7_RETIVASCOCCLUSION	18	57884750	0.0451	204613	0.9023	Retinal vascular occlusion || id:finn-b-H7_RETIVASCOCCLUSION	Retinal vascular occlusion	Retinal vascular occlusion || ||	TRUE	igd	0.008	62892	5.31E-12	57884750	18	ebi-a-GCST006867	Type 2 diabetes || id:ebi-a-GCST006867	TRUE	reported	igd	2	TRUE	NA	NA	0.000764702	62892	7.27E-08	204613	TRUE	1.88E-09	48.1289
29	rs13239186	T	C	T	C	0.0539	0.0071	0.302029	0.3667	FALSE	FALSE	FALSE	finn-b-H7_RETIVASCOCCLUSION	7	117510621	0.0374	204613	0.8486	Retinal vascular occlusion || id:finn-b-H7_RETIVASCOCCLUSION	Retinal vascular occlusion	Retinal vascular occlusion || ||	TRUE	igd	0.0085	62892	2.70E-10	117510621	7	ebi-a-GCST006867	Type 2 diabetes || id:ebi-a-GCST006867	TRUE	reported	igd	2	TRUE	NA	NA	0.00063897	62892	1.76E-07	204613	TRUE	4.95E-08	40.2105
30	rs13330951	G	A	G	A	-0.0456	0.0551	0.488314	0.5002	FALSE	FALSE	FALSE	finn-b-H7_RETIVASCOCCLUSION	16	69563842	0.0361	204613	0.1268	Retinal vascular occlusion || id:finn-b-H7_RETIVASCOCCLUSION	Retinal vascular occlusion	Retinal vascular occlusion || ||	TRUE	igd	0.0081	62892	1.54E-08	69563842	16	ebi-a-GCST006867	Type 2 diabetes || id:ebi-a-GCST006867	TRUE	reported	igd	2	TRUE	NA	NA	0.000503685	62892	1.14E-05	204613	TRUE	2.88E-05	31.6927
31	rs13389219	T	C	T	C	-0.0722	-0.0814	0.394368	0.3475	FALSE	FALSE	FALSE	finn-b-H7_RETIVASCOCCLUSION	2	165528876	0.0377	204613	0.0308702	Retinal vascular occlusion || id:finn-b-H7_RETIVASCOCCLUSION	Retinal vascular occlusion	Retinal vascular occlusion || ||	TRUE	igd	0.0074	62892	2.11E-22	165528876	2	ebi-a-GCST006867	Type 2 diabetes || id:ebi-a-GCST006867	TRUE	reported	igd	2	TRUE	NA	NA	0.00151138	62892	2.28E-05	204613	TRUE	7.21E-14	95.1943
32	rs1359790	A	G	A	G	-0.0796	-0.0407	0.2867	0.2936	FALSE	FALSE	FALSE	finn-b-H7_RETIVASCOCCLUSION	13	80717156	0.0394	204613	0.3022	Retinal vascular occlusion || id:finn-b-H7_RETIVASCOCCLUSION	Retinal vascular occlusion	Retinal vascular occlusion || ||	TRUE	igd	0.008	62892	2.80E-23	80717156	13	ebi-a-GCST006867	Type 2 diabetes || id:ebi-a-GCST006867	TRUE	reported	igd	2	TRUE	NA	NA	0.00157174	62892	5.22E-06	204613	TRUE	2.43E-16	99.0025
33	rs1496653	G	A	G	A	-0.0769	0.0052	0.204782	0.3119	FALSE	FALSE	FALSE	finn-b-H7_RETIVASCOCCLUSION	3	23454790	0.0387	204613	0.8934	Retinal vascular occlusion || id:finn-b-H7_RETIVASCOCCLUSION	Retinal vascular occlusion	Retinal vascular occlusion || ||	TRUE	igd	0.0088	62892	2.57E-18	23454790	3	ebi-a-GCST006867	Type 2 diabetes || id:ebi-a-GCST006867	TRUE	reported	igd	2	TRUE	NA	NA	0.00121277	62892	8.82E-08	204613	TRUE	3.57E-14	76.3638
34	rs1552224	C	A	C	A	-0.1034	-0.078	0.15421	0.2371	FALSE	FALSE	FALSE	finn-b-H7_RETIVASCOCCLUSION	11	72433098	0.0422	204613	0.0647605	Retinal vascular occlusion || id:finn-b-H7_RETIVASCOCCLUSION	Retinal vascular occlusion	Retinal vascular occlusion || ||	TRUE	igd	0.0101	62892	8.64E-25	72433098	11	ebi-a-GCST006867	Type 2 diabetes || id:ebi-a-GCST006867	TRUE	reported	igd	2	TRUE	NA	NA	0.00166377	62892	1.67E-05	204613	TRUE	7.95E-16	104.809
35	rs16988333	G	A	G	A	-0.0745	-0.0286	0.0904035	0.08525	FALSE	FALSE	FALSE	finn-b-H7_RETIVASCOCCLUSION	22	30552813	0.0643	204613	0.656401	Retinal vascular occlusion || id:finn-b-H7_RETIVASCOCCLUSION	Retinal vascular occlusion	Retinal vascular occlusion || ||	TRUE	igd	0.013	62892	9.17E-09	30552813	22	ebi-a-GCST006867	Type 2 diabetes || id:ebi-a-GCST006867	TRUE	reported	igd	2	TRUE	NA	NA	0.000521936	62892	9.67E-07	204613	TRUE	1.62E-06	32.8417
36	rs17086692	T	G	T	G	-0.0467	-0.0349	0.313426	0.3123	FALSE	FALSE	FALSE	finn-b-H7_RETIVASCOCCLUSION	4	53134293	0.0386	204613	0.366	Retinal vascular occlusion || id:finn-b-H7_RETIVASCOCCLUSION	Retinal vascular occlusion	Retinal vascular occlusion || ||	TRUE	igd	0.0084	62892	2.48E-08	53134293	4	ebi-a-GCST006867	Type 2 diabetes || id:ebi-a-GCST006867	TRUE	reported	igd	2	TRUE	NA	NA	0.000491225	62892	4.00E-06	204613	TRUE	9.71E-06	30.9083
37	rs17168486	T	C	T	C	0.0742	-0.0301	0.173603	0.198	FALSE	FALSE	FALSE	finn-b-H7_RETIVASCOCCLUSION	7	14898282	0.045	204613	0.5038	Retinal vascular occlusion || id:finn-b-H7_RETIVASCOCCLUSION	Retinal vascular occlusion	Retinal vascular occlusion || ||	TRUE	igd	0.0094	62892	2.18E-15	14898282	7	ebi-a-GCST006867	Type 2 diabetes || id:ebi-a-GCST006867	TRUE	reported	igd	2	TRUE	NA	NA	0.000989784	62892	2.19E-06	204613	TRUE	4.76E-11	62.3092
38	rs17405722	A	G	A	G	0.087	-0.1144	0.0741526	0.1005	FALSE	FALSE	FALSE	finn-b-H7_RETIVASCOCCLUSION	17	40542501	0.0597	204613	0.0553898	Retinal vascular occlusion || id:finn-b-H7_RETIVASCOCCLUSION	Retinal vascular occlusion	Retinal vascular occlusion || ||	TRUE	igd	0.0146	62892	2.28E-09	40542501	17	ebi-a-GCST006867	Type 2 diabetes || id:ebi-a-GCST006867	TRUE	reported	igd	2	TRUE	NA	NA	0.000564295	62892	1.79E-05	204613	TRUE	1.85E-05	35.5085
39	rs17411031	G	C	G	C	-0.045	-0.0781	0.261729	0.2465	FALSE	TRUE	FALSE	finn-b-H7_RETIVASCOCCLUSION	8	19852310	0.0415	204613	0.0599694	Retinal vascular occlusion || id:finn-b-H7_RETIVASCOCCLUSION	Retinal vascular occlusion	Retinal vascular occlusion || ||	TRUE	igd	0.0081	62892	3.04E-08	19852310	8	ebi-a-GCST006867	Type 2 diabetes || id:ebi-a-GCST006867	TRUE	reported	igd	2	TRUE	NA	NA	0.000490524	62892	1.73E-05	204613	TRUE	7.95E-05	30.8642
41	rs17631783	T	C	T	C	-0.0487	-0.0338	0.26346	0.2277	FALSE	FALSE	FALSE	finn-b-H7_RETIVASCOCCLUSION	17	61687600	0.0431	204613	0.4328	Retinal vascular occlusion || id:finn-b-H7_RETIVASCOCCLUSION	Retinal vascular occlusion	Retinal vascular occlusion || ||	TRUE	igd	0.0089	62892	3.95E-08	61687600	17	ebi-a-GCST006867	Type 2 diabetes || id:ebi-a-GCST006867	TRUE	reported	igd	2	TRUE	NA	NA	0.000475871	62892	3.01E-06	204613	TRUE	1.06E-05	29.9418
42	rs17791513	G	A	G	A	-0.1027	-0.0508	0.0605985	0.1208	FALSE	FALSE	FALSE	finn-b-H7_RETIVASCOCCLUSION	9	81905590	0.0551	204613	0.3567	Retinal vascular occlusion || id:finn-b-H7_RETIVASCOCCLUSION	Retinal vascular occlusion	Retinal vascular occlusion || ||	TRUE	igd	0.0148	62892	4.61E-12	81905590	9	ebi-a-GCST006867	Type 2 diabetes || id:ebi-a-GCST006867	TRUE	reported	igd	2	TRUE	NA	NA	0.000765074	62892	4.15E-06	204613	TRUE	1.90E-08	48.1523
43	rs1801214	T	C	T	C	0.0903	0.0047	0.599585	0.5765	FALSE	FALSE	FALSE	finn-b-H7_RETIVASCOCCLUSION	4	6303022	0.0363	204613	0.8974	Retinal vascular occlusion || id:finn-b-H7_RETIVASCOCCLUSION	Retinal vascular occlusion	Retinal vascular occlusion || ||	TRUE	igd	0.0074	62892	5.52E-34	6303022	4	ebi-a-GCST006867	Type 2 diabetes || id:ebi-a-GCST006867	TRUE	reported	igd	2	TRUE	NA	NA	0.00236213	62892	8.19E-08	204613	TRUE	2.82E-26	148.906
44	rs1899951	T	C	T	C	-0.1118	-0.0416	0.123288	0.1698	FALSE	FALSE	FALSE	finn-b-H7_RETIVASCOCCLUSION	3	12394840	0.0477	204613	0.3828	Retinal vascular occlusion || id:finn-b-H7_RETIVASCOCCLUSION	Retinal vascular occlusion	Retinal vascular occlusion || ||	TRUE	igd	0.0109	62892	1.64E-24	12394840	3	ebi-a-GCST006867	Type 2 diabetes || id:ebi-a-GCST006867	TRUE	reported	igd	2	TRUE	NA	NA	0.00167003	62892	3.72E-06	204613	TRUE	1.28E-17	105.204
46	rs2237892	T	C	T	C	-0.096	0.0661	0.0624896	0.05163	FALSE	FALSE	FALSE	finn-b-H7_RETIVASCOCCLUSION	11	2839751	0.0806	204613	0.4121	Retinal vascular occlusion || id:finn-b-H7_RETIVASCOCCLUSION	Retinal vascular occlusion	Retinal vascular occlusion || ||	TRUE	igd	0.0157	62892	8.75E-10	2839751	11	ebi-a-GCST006867	Type 2 diabetes || id:ebi-a-GCST006867	TRUE	reported	igd	2	TRUE	NA	NA	0.00059416	62892	3.29E-06	204613	TRUE	7.44E-07	37.3889
47	rs2246618	T	C	T	C	0.0513	-0.0121	0.307253	0.2945	FALSE	FALSE	FALSE	finn-b-H7_RETIVASCOCCLUSION	6	31478986	0.0419	204613	0.7723	Retinal vascular occlusion || id:finn-b-H7_RETIVASCOCCLUSION	Retinal vascular occlusion	Retinal vascular occlusion || ||	TRUE	igd	0.0084	62892	1.20E-09	31478986	6	ebi-a-GCST006867	Type 2 diabetes || id:ebi-a-GCST006867	TRUE	reported	igd	2	TRUE	NA	NA	0.000592703	62892	4.08E-07	204613	TRUE	1.99E-07	37.2972
48	rs2261181	T	C	T	C	0.0985	-0.0782	0.09647	0.07322	FALSE	FALSE	FALSE	finn-b-H7_RETIVASCOCCLUSION	12	66212318	0.069	204613	0.2573	Retinal vascular occlusion || id:finn-b-H7_RETIVASCOCCLUSION	Retinal vascular occlusion	Retinal vascular occlusion || ||	TRUE	igd	0.0118	62892	9.18E-17	66212318	12	ebi-a-GCST006867	Type 2 diabetes || id:ebi-a-GCST006867	TRUE	reported	igd	2	TRUE	NA	NA	0.00110674	62892	6.28E-06	204613	TRUE	1.48E-11	69.68
49	rs2294120	G	A	G	A	-0.0443	-0.0448	0.455879	0.468	FALSE	FALSE	FALSE	finn-b-H7_RETIVASCOCCLUSION	8	146003567	0.036	204613	0.2126	Retinal vascular occlusion || id:finn-b-H7_RETIVASCOCCLUSION	Retinal vascular occlusion	Retinal vascular occlusion || ||	TRUE	igd	0.0079	62892	1.62E-08	146003567	8	ebi-a-GCST006867	Type 2 diabetes || id:ebi-a-GCST006867	TRUE	reported	igd	2	TRUE	NA	NA	0.000499752	62892	7.57E-06	204613	TRUE	1.70E-05	31.4451
50	rs2296173	G	A	G	A	0.065	0.075	0.212011	0.1904	FALSE	FALSE	FALSE	finn-b-H7_RETIVASCOCCLUSION	1	39913351	0.0457	204613	0.1011	Retinal vascular occlusion || id:finn-b-H7_RETIVASCOCCLUSION	Retinal vascular occlusion	Retinal vascular occlusion || ||	TRUE	igd	0.0087	62892	7.66E-14	39913351	1	ebi-a-GCST006867	Type 2 diabetes || id:ebi-a-GCST006867	TRUE	reported	igd	2	TRUE	NA	NA	0.000886791	62892	1.32E-05	204613	TRUE	9.61E-09	55.8198
51	rs2299383	T	C	T	C	0.0412	-0.0257	0.423455	0.4658	FALSE	FALSE	FALSE	finn-b-H7_RETIVASCOCCLUSION	7	103418846	0.0359	204613	0.4749	Retinal vascular occlusion || id:finn-b-H7_RETIVASCOCCLUSION	Retinal vascular occlusion	Retinal vascular occlusion || ||	TRUE	igd	0.0073	62892	1.49E-08	103418846	7	ebi-a-GCST006867	Type 2 diabetes || id:ebi-a-GCST006867	TRUE	reported	igd	2	TRUE	NA	NA	0.000506229	62892	2.50E-06	204613	TRUE	4.47E-06	31.8529
52	rs243019	C	T	C	T	0.0566	-0.0264	0.455831	0.4479	FALSE	FALSE	FALSE	finn-b-H7_RETIVASCOCCLUSION	2	60585806	0.0361	204613	0.4635	Retinal vascular occlusion || id:finn-b-H7_RETIVASCOCCLUSION	Retinal vascular occlusion	Retinal vascular occlusion || ||	TRUE	igd	0.0071	62892	2.29E-15	60585806	2	ebi-a-GCST006867	Type 2 diabetes || id:ebi-a-GCST006867	TRUE	reported	igd	2	TRUE	NA	NA	0.00100948	62892	2.61E-06	204613	TRUE	3.68E-11	63.5501
53	rs2493394	G	A	G	A	0.073	0.0763	0.107338	0.1367	FALSE	FALSE	FALSE	finn-b-H7_RETIVASCOCCLUSION	1	120471224	0.0521	204613	0.1433	Retinal vascular occlusion || id:finn-b-H7_RETIVASCOCCLUSION	Retinal vascular occlusion	Retinal vascular occlusion || ||	TRUE	igd	0.0113	62892	1.15E-10	120471224	1	ebi-a-GCST006867	Type 2 diabetes || id:ebi-a-GCST006867	TRUE	reported	igd	2	TRUE	NA	NA	0.000663161	62892	1.05E-05	204613	TRUE	7.84E-07	41.7339
54	rs2796441	A	G	A	G	-0.0715	0.0353	0.416458	0.4175	FALSE	FALSE	FALSE	finn-b-H7_RETIVASCOCCLUSION	9	84308948	0.0363	204613	0.3304	Retinal vascular occlusion || id:finn-b-H7_RETIVASCOCCLUSION	Retinal vascular occlusion	Retinal vascular occlusion || ||	TRUE	igd	0.0073	62892	1.96E-22	84308948	9	ebi-a-GCST006867	Type 2 diabetes || id:ebi-a-GCST006867	TRUE	reported	igd	2	TRUE	NA	NA	0.00152308	62892	4.62E-06	204613	TRUE	5.85E-16	95.9326
55	rs2820426	G	A	G	A	0.0521	-0.0268	0.610058	0.6135	FALSE	FALSE	FALSE	finn-b-H7_RETIVASCOCCLUSION	1	219660535	0.0368	204613	0.4669	Retinal vascular occlusion || id:finn-b-H7_RETIVASCOCCLUSION	Retinal vascular occlusion	Retinal vascular occlusion || ||	TRUE	igd	0.0073	62892	1.30E-12	219660535	1	ebi-a-GCST006867	Type 2 diabetes || id:ebi-a-GCST006867	TRUE	reported	igd	2	TRUE	NA	NA	0.000809276	62892	2.59E-06	204613	TRUE	3.91E-09	50.9366
56	rs2867125	C	T	C	T	0.0601	-0.0165	0.827825	0.8357	FALSE	FALSE	FALSE	finn-b-H7_RETIVASCOCCLUSION	2	622827	0.0482	204613	0.732501	Retinal vascular occlusion || id:finn-b-H7_RETIVASCOCCLUSION	Retinal vascular occlusion	Retinal vascular occlusion || ||	TRUE	igd	0.0096	62892	4.33E-10	622827	2	ebi-a-GCST006867	Type 2 diabetes || id:ebi-a-GCST006867	TRUE	reported	igd	2	TRUE	NA	NA	0.000622808	62892	5.73E-07	204613	TRUE	1.10E-07	39.1928
57	rs2908282	A	G	A	G	0.0552	0.0911	0.177395	0.1072	FALSE	FALSE	FALSE	finn-b-H7_RETIVASCOCCLUSION	7	44248828	0.0579	204613	0.1155	Retinal vascular occlusion || id:finn-b-H7_RETIVASCOCCLUSION	Retinal vascular occlusion	Retinal vascular occlusion || ||	TRUE	igd	0.0094	62892	4.25E-09	44248828	7	ebi-a-GCST006867	Type 2 diabetes || id:ebi-a-GCST006867	TRUE	reported	igd	2	TRUE	NA	NA	0.000548028	62892	1.21E-05	204613	TRUE	1.23E-05	34.4844
58	rs2925979	C	T	C	T	-0.0534	-0.0473	0.70085	0.6778	FALSE	FALSE	FALSE	finn-b-H7_RETIVASCOCCLUSION	16	81534790	0.0384	204613	0.2172	Retinal vascular occlusion || id:finn-b-H7_RETIVASCOCCLUSION	Retinal vascular occlusion	Retinal vascular occlusion || ||	TRUE	igd	0.0078	62892	9.06E-12	81534790	16	ebi-a-GCST006867	Type 2 diabetes || id:ebi-a-GCST006867	TRUE	reported	igd	2	TRUE	NA	NA	0.000744712	62892	7.42E-06	204613	TRUE	7.07E-08	46.8698
59	rs2943656	G	A	G	A	0.0902	0.0657	0.635133	0.6175	FALSE	FALSE	FALSE	finn-b-H7_RETIVASCOCCLUSION	2	227121918	0.0367	204613	0.0734395	Retinal vascular occlusion || id:finn-b-H7_RETIVASCOCCLUSION	Retinal vascular occlusion	Retinal vascular occlusion || ||	TRUE	igd	0.0074	62892	6.70E-34	227121918	2	ebi-a-GCST006867	Type 2 diabetes || id:ebi-a-GCST006867	TRUE	reported	igd	2	TRUE	NA	NA	0.00235691	62892	1.57E-05	204613	TRUE	1.27E-22	148.576
60	rs3217992	T	C	T	C	0.0527	0.007	0.369901	0.3845	FALSE	FALSE	FALSE	finn-b-H7_RETIVASCOCCLUSION	9	22003223	0.0368	204613	0.8485	Retinal vascular occlusion || id:finn-b-H7_RETIVASCOCCLUSION	Retinal vascular occlusion	Retinal vascular occlusion || ||	TRUE	igd	0.0073	62892	7.23E-13	22003223	9	ebi-a-GCST006867	Type 2 diabetes || id:ebi-a-GCST006867	TRUE	reported	igd	2	TRUE	NA	NA	0.000828007	62892	1.77E-07	204613	TRUE	4.95E-10	52.1165
61	rs340874	C	T	C	T	0.0626	-0.0078	0.563904	0.4317	FALSE	FALSE	FALSE	finn-b-H7_RETIVASCOCCLUSION	1	214159256	0.0363	204613	0.8299	Retinal vascular occlusion || id:finn-b-H7_RETIVASCOCCLUSION	Retinal vascular occlusion	Retinal vascular occlusion || ||	TRUE	igd	0.0073	62892	8.41E-18	214159256	1	ebi-a-GCST006867	Type 2 diabetes || id:ebi-a-GCST006867	TRUE	reported	igd	2	TRUE	NA	NA	0.00116792	62892	2.26E-07	204613	TRUE	1.42E-13	73.5365
62	rs348330	A	G	A	G	-0.0487	-0.0541	0.633451	0.6445	FALSE	FALSE	FALSE	finn-b-H7_RETIVASCOCCLUSION	1	229672955	0.0377	204613	0.1508	Retinal vascular occlusion || id:finn-b-H7_RETIVASCOCCLUSION	Retinal vascular occlusion	Retinal vascular occlusion || ||	TRUE	igd	0.0081	62892	1.86E-09	229672955	1	ebi-a-GCST006867	Type 2 diabetes || id:ebi-a-GCST006867	TRUE	reported	igd	2	TRUE	NA	NA	0.000574456	62892	1.01E-05	204613	TRUE	5.07E-06	36.1483
63	rs3756784	G	T	G	T	0.0505	0.0666	0.185838	0.2204	FALSE	FALSE	FALSE	finn-b-H7_RETIVASCOCCLUSION	6	131950233	0.0432	204613	0.1234	Retinal vascular occlusion || id:finn-b-H7_RETIVASCOCCLUSION	Retinal vascular occlusion	Retinal vascular occlusion || ||	TRUE	igd	0.0091	62892	2.59E-08	131950233	6	ebi-a-GCST006867	Type 2 diabetes || id:ebi-a-GCST006867	TRUE	reported	igd	2	TRUE	NA	NA	0.000489447	62892	1.16E-05	204613	TRUE	4.03E-05	30.7964
64	rs3802177	A	G	A	G	-0.1217	0.0352	0.311281	0.3765	FALSE	FALSE	FALSE	finn-b-H7_RETIVASCOCCLUSION	8	118185025	0.0368	204613	0.3388	Retinal vascular occlusion || id:finn-b-H7_RETIVASCOCCLUSION	Retinal vascular occlusion	Retinal vascular occlusion || ||	TRUE	igd	0.008	62892	2.32E-52	118185025	8	ebi-a-GCST006867	Type 2 diabetes || id:ebi-a-GCST006867	TRUE	reported	igd	2	TRUE	NA	NA	0.00366627	62892	4.47E-06	204613	TRUE	1.08E-37	231.42
65	rs459193	G	A	G	A	0.0711	-0.0021	0.745338	0.6827	FALSE	FALSE	FALSE	finn-b-H7_RETIVASCOCCLUSION	5	55806751	0.0384	204613	0.9574	Retinal vascular occlusion || id:finn-b-H7_RETIVASCOCCLUSION	Retinal vascular occlusion	Retinal vascular occlusion || ||	TRUE	igd	0.0083	62892	8.81E-18	55806751	5	ebi-a-GCST006867	Type 2 diabetes || id:ebi-a-GCST006867	TRUE	reported	igd	2	TRUE	NA	NA	0.00116545	62892	1.46E-08	204613	TRUE	8.40E-14	73.3809
66	rs4622883	G	A	G	A	-0.0435	0.001	0.508544	0.3871	FALSE	FALSE	FALSE	finn-b-H7_RETIVASCOCCLUSION	3	152188290	0.037	204613	0.9778	Retinal vascular occlusion || id:finn-b-H7_RETIVASCOCCLUSION	Retinal vascular occlusion	Retinal vascular occlusion || ||	TRUE	igd	0.0078	62892	3.02E-08	152188290	3	ebi-a-GCST006867	Type 2 diabetes || id:ebi-a-GCST006867	TRUE	reported	igd	2	TRUE	NA	NA	0.000494303	62892	3.57E-09	204613	TRUE	1.15E-06	31.1021
67	rs4686471	C	T	C	T	0.0534	-0.027	0.609775	0.6091	FALSE	FALSE	FALSE	finn-b-H7_RETIVASCOCCLUSION	3	187740899	0.0367	204613	0.4629	Retinal vascular occlusion || id:finn-b-H7_RETIVASCOCCLUSION	Retinal vascular occlusion	Retinal vascular occlusion || ||	TRUE	igd	0.0081	62892	4.28E-11	187740899	3	ebi-a-GCST006867	Type 2 diabetes || id:ebi-a-GCST006867	TRUE	reported	igd	2	TRUE	NA	NA	0.000690607	62892	2.65E-06	204613	TRUE	6.36E-08	43.4623
68	rs4812829	A	G	A	G	0.0532	-0.0122	0.160871	0.2069	FALSE	FALSE	FALSE	finn-b-H7_RETIVASCOCCLUSION	20	42989267	0.0444	204613	0.783599	Retinal vascular occlusion || id:finn-b-H7_RETIVASCOCCLUSION	Retinal vascular occlusion	Retinal vascular occlusion || ||	TRUE	igd	0.0095	62892	2.44E-08	42989267	20	ebi-a-GCST006867	Type 2 diabetes || id:ebi-a-GCST006867	TRUE	reported	igd	2	TRUE	NA	NA	0.0004984	62892	3.69E-07	204613	TRUE	1.90E-06	31.36
69	rs4823182	G	A	G	A	0.0482	0.023	0.335748	0.4429	FALSE	FALSE	FALSE	finn-b-H7_RETIVASCOCCLUSION	22	44377442	0.036	204613	0.5223	Retinal vascular occlusion || id:finn-b-H7_RETIVASCOCCLUSION	Retinal vascular occlusion	Retinal vascular occlusion || ||	TRUE	igd	0.0077	62892	3.36E-10	44377442	22	ebi-a-GCST006867	Type 2 diabetes || id:ebi-a-GCST006867	TRUE	reported	igd	2	TRUE	NA	NA	0.000622674	62892	1.99E-06	204613	TRUE	2.41E-07	39.1843
70	rs4865796	A	G	A	G	0.053	0.0335	0.69309	0.6668	FALSE	FALSE	FALSE	finn-b-H7_RETIVASCOCCLUSION	5	53272664	0.038	204613	0.3774	Retinal vascular occlusion || id:finn-b-H7_RETIVASCOCCLUSION	Retinal vascular occlusion	Retinal vascular occlusion || ||	TRUE	igd	0.0078	62892	1.33E-11	53272664	5	ebi-a-GCST006867	Type 2 diabetes || id:ebi-a-GCST006867	TRUE	reported	igd	2	TRUE	NA	NA	0.000733605	62892	3.80E-06	204613	TRUE	3.50E-08	46.1703
71	rs516946	C	T	C	T	0.0824	0.033	0.760633	0.7958	FALSE	FALSE	FALSE	finn-b-H7_RETIVASCOCCLUSION	8	41519248	0.0444	204613	0.4568	Retinal vascular occlusion || id:finn-b-H7_RETIVASCOCCLUSION	Retinal vascular occlusion	Retinal vascular occlusion || ||	TRUE	igd	0.0085	62892	3.16E-22	41519248	8	ebi-a-GCST006867	Type 2 diabetes || id:ebi-a-GCST006867	TRUE	reported	igd	2	TRUE	NA	NA	0.00149206	62892	2.70E-06	204613	TRUE	4.83E-16	93.9759
72	rs5215	T	C	T	C	-0.0678	0.0036	0.639941	0.5286	FALSE	FALSE	FALSE	finn-b-H7_RETIVASCOCCLUSION	11	17408630	0.0359	204613	0.9203	Retinal vascular occlusion || id:finn-b-H7_RETIVASCOCCLUSION	Retinal vascular occlusion	Retinal vascular occlusion || ||	TRUE	igd	0.0073	62892	2.09E-20	17408630	11	ebi-a-GCST006867	Type 2 diabetes || id:ebi-a-GCST006867	TRUE	reported	igd	2	TRUE	NA	NA	0.00136974	62892	4.91E-08	204613	TRUE	6.90E-16	86.2608
73	rs55966194	G	C	G	C	-0.0526	0.0098	0.281312	0.2148	FALSE	TRUE	FALSE	finn-b-H7_RETIVASCOCCLUSION	20	45599090	0.0435	204613	0.8217	Retinal vascular occlusion || id:finn-b-H7_RETIVASCOCCLUSION	Retinal vascular occlusion	Retinal vascular occlusion || ||	TRUE	igd	0.0088	62892	2.25E-09	45599090	20	ebi-a-GCST006867	Type 2 diabetes || id:ebi-a-GCST006867	TRUE	reported	igd	2	TRUE	NA	NA	0.000567777	62892	2.48E-07	204613	TRUE	3.09E-07	35.7278
74	rs576674	A	G	A	G	-0.0654	0.0423	0.832515	0.9062	FALSE	FALSE	FALSE	finn-b-H7_RETIVASCOCCLUSION	13	33554302	0.0619	204613	0.4945	Retinal vascular occlusion || id:finn-b-H7_RETIVASCOCCLUSION	Retinal vascular occlusion	Retinal vascular occlusion || ||	TRUE	igd	0.0097	62892	1.79E-11	33554302	13	ebi-a-GCST006867	Type 2 diabetes || id:ebi-a-GCST006867	TRUE	reported	igd	2	TRUE	NA	NA	0.000722298	62892	2.28E-06	204613	TRUE	2.63E-08	45.4582
75	rs6059662	G	A	G	A	0.0446	-0.0338	0.663176	0.769	FALSE	FALSE	FALSE	finn-b-H7_RETIVASCOCCLUSION	20	32675727	0.0426	204613	0.4274	Retinal vascular occlusion || id:finn-b-H7_RETIVASCOCCLUSION	Retinal vascular occlusion	Retinal vascular occlusion || ||	TRUE	igd	0.0079	62892	1.51E-08	32675727	20	ebi-a-GCST006867	Type 2 diabetes || id:ebi-a-GCST006867	TRUE	reported	igd	2	TRUE	NA	NA	0.00050654	62892	3.08E-06	204613	TRUE	5.30E-06	31.8725
76	rs61953351	T	G	T	G	-0.07	-0.0336	0.249902	0.2834	FALSE	FALSE	FALSE	finn-b-H7_RETIVASCOCCLUSION	12	121456616	0.0398	204613	0.399	Retinal vascular occlusion || id:finn-b-H7_RETIVASCOCCLUSION	Retinal vascular occlusion	Retinal vascular occlusion || ||	TRUE	igd	0.0091	62892	1.98E-14	121456616	12	ebi-a-GCST006867	Type 2 diabetes || id:ebi-a-GCST006867	TRUE	reported	igd	2	TRUE	NA	NA	0.00093999	62892	3.48E-06	204613	TRUE	2.66E-10	59.1716
77	rs622217	C	T	C	T	-0.0485	-0.0055	0.483932	0.5021	FALSE	FALSE	FALSE	finn-b-H7_RETIVASCOCCLUSION	6	160766770	0.0358	204613	0.8776	Retinal vascular occlusion || id:finn-b-H7_RETIVASCOCCLUSION	Retinal vascular occlusion	Retinal vascular occlusion || ||	TRUE	igd	0.0077	62892	3.13E-10	160766770	6	ebi-a-GCST006867	Type 2 diabetes || id:ebi-a-GCST006867	TRUE	reported	igd	2	TRUE	NA	NA	0.000630444	62892	1.15E-07	204613	TRUE	5.52E-08	39.6736
79	rs6515236	C	A	C	A	-0.0504	0.0197	0.24933	0.2081	FALSE	FALSE	FALSE	finn-b-H7_RETIVASCOCCLUSION	20	22435749	0.044	204613	0.655399	Retinal vascular occlusion || id:finn-b-H7_RETIVASCOCCLUSION	Retinal vascular occlusion	Retinal vascular occlusion || ||	TRUE	igd	0.0091	62892	3.34E-08	22435749	20	ebi-a-GCST006867	Type 2 diabetes || id:ebi-a-GCST006867	TRUE	reported	igd	2	TRUE	NA	NA	0.000487512	62892	9.80E-07	204613	TRUE	3.72E-06	30.6746
80	rs67232546	T	C	T	C	0.0596	-0.0253	0.209222	0.1517	FALSE	FALSE	FALSE	finn-b-H7_RETIVASCOCCLUSION	11	128398938	0.05	204613	0.6124	Retinal vascular occlusion || id:finn-b-H7_RETIVASCOCCLUSION	Retinal vascular occlusion	Retinal vascular occlusion || ||	TRUE	igd	0.0096	62892	4.66E-10	128398938	11	ebi-a-GCST006867	Type 2 diabetes || id:ebi-a-GCST006867	TRUE	reported	igd	2	TRUE	NA	NA	0.000612495	62892	1.25E-06	204613	TRUE	2.17E-07	38.5434
81	rs6767484	G	A	G	A	0.1209	0.0021	0.312261	0.3073	FALSE	FALSE	FALSE	finn-b-H7_RETIVASCOCCLUSION	3	185520578	0.0387	204613	0.9577	Retinal vascular occlusion || id:finn-b-H7_RETIVASCOCCLUSION	Retinal vascular occlusion	Retinal vascular occlusion || ||	TRUE	igd	0.0076	62892	2.70E-56	185520578	3	ebi-a-GCST006867	Type 2 diabetes || id:ebi-a-GCST006867	TRUE	reported	igd	2	TRUE	NA	NA	0.00400774	62892	1.44E-08	204613	TRUE	8.72E-44	253.061
82	rs6785040	C	T	C	T	-0.0633	-0.0467	0.15066	0.2194	FALSE	FALSE	FALSE	finn-b-H7_RETIVASCOCCLUSION	3	63897915	0.0432	204613	0.28	Retinal vascular occlusion || id:finn-b-H7_RETIVASCOCCLUSION	Retinal vascular occlusion	Retinal vascular occlusion || ||	TRUE	igd	0.0111	62892	1.26E-08	63897915	3	ebi-a-GCST006867	Type 2 diabetes || id:ebi-a-GCST006867	TRUE	reported	igd	2	TRUE	NA	NA	0.000516839	62892	5.71E-06	204613	TRUE	8.09E-06	32.5208
83	rs6795735	T	C	T	C	-0.0558	-0.0262	0.410912	0.3601	FALSE	FALSE	FALSE	finn-b-H7_RETIVASCOCCLUSION	3	64705365	0.0372	204613	0.4812	Retinal vascular occlusion || id:finn-b-H7_RETIVASCOCCLUSION	Retinal vascular occlusion	Retinal vascular occlusion || ||	TRUE	igd	0.0073	62892	1.63E-14	64705365	3	ebi-a-GCST006867	Type 2 diabetes || id:ebi-a-GCST006867	TRUE	reported	igd	2	TRUE	NA	NA	0.000928192	62892	2.42E-06	204613	TRUE	2.26E-10	58.4282
84	rs6878122	A	G	A	G	-0.0564	0.0844	0.681791	0.7723	FALSE	FALSE	FALSE	finn-b-H7_RETIVASCOCCLUSION	5	76427311	0.0426	204613	0.0475905	Retinal vascular occlusion || id:finn-b-H7_RETIVASCOCCLUSION	Retinal vascular occlusion	Retinal vascular occlusion || ||	TRUE	igd	0.0079	62892	1.19E-12	76427311	5	ebi-a-GCST006867	Type 2 diabetes || id:ebi-a-GCST006867	TRUE	reported	igd	2	TRUE	NA	NA	0.000809787	62892	1.92E-05	204613	TRUE	1.28E-07	50.9688
85	rs6960043	C	T	C	T	0.064	0.0277	0.521837	0.4113	FALSE	FALSE	FALSE	finn-b-H7_RETIVASCOCCLUSION	7	15052860	0.0365	204613	0.4479	Retinal vascular occlusion || id:finn-b-H7_RETIVASCOCCLUSION	Retinal vascular occlusion	Retinal vascular occlusion || ||	TRUE	igd	0.0071	62892	3.61E-19	15052860	7	ebi-a-GCST006867	Type 2 diabetes || id:ebi-a-GCST006867	TRUE	reported	igd	2	TRUE	NA	NA	0.00129033	62892	2.81E-06	204613	TRUE	5.74E-14	81.2537
86	rs7144011	T	G	T	G	0.0482	0.0104	0.221063	0.2391	FALSE	FALSE	FALSE	finn-b-H7_RETIVASCOCCLUSION	14	79940383	0.0419	204613	0.8037	Retinal vascular occlusion || id:finn-b-H7_RETIVASCOCCLUSION	Retinal vascular occlusion	Retinal vascular occlusion || ||	TRUE	igd	0.0085	62892	1.64E-08	79940383	14	ebi-a-GCST006867	Type 2 diabetes || id:ebi-a-GCST006867	TRUE	reported	igd	2	TRUE	NA	NA	0.000511037	62892	3.01E-07	204613	TRUE	1.31E-06	32.1556
87	rs7177055	A	G	A	G	0.0647	-0.0302	0.718289	0.693	FALSE	FALSE	FALSE	finn-b-H7_RETIVASCOCCLUSION	15	77832762	0.0388	204613	0.4363	Retinal vascular occlusion || id:finn-b-H7_RETIVASCOCCLUSION	Retinal vascular occlusion	Retinal vascular occlusion || ||	TRUE	igd	0.0079	62892	2.75E-16	77832762	15	ebi-a-GCST006867	Type 2 diabetes || id:ebi-a-GCST006867	TRUE	reported	igd	2	TRUE	NA	NA	0.00106539	62892	2.96E-06	204613	TRUE	1.17E-11	67.074
88	rs7240767	C	T	C	T	0.0451	0.0508	0.383677	0.3951	FALSE	FALSE	FALSE	finn-b-H7_RETIVASCOCCLUSION	18	7070642	0.0367	204613	0.1658	Retinal vascular occlusion || id:finn-b-H7_RETIVASCOCCLUSION	Retinal vascular occlusion	Retinal vascular occlusion || ||	TRUE	igd	0.0081	62892	2.16E-08	7070642	18	ebi-a-GCST006867	Type 2 diabetes || id:ebi-a-GCST006867	TRUE	reported	igd	2	TRUE	NA	NA	0.000492706	62892	9.36E-06	204613	TRUE	2.69E-05	31.0015
89	rs72802358	C	G	C	G	-0.1168	-0.0489	0.101594	0.09701	FALSE	TRUE	FALSE	finn-b-H7_RETIVASCOCCLUSION	16	75243657	0.0606	204613	0.4194	Retinal vascular occlusion || id:finn-b-H7_RETIVASCOCCLUSION	Retinal vascular occlusion	Retinal vascular occlusion || ||	TRUE	igd	0.0133	62892	1.97E-18	75243657	16	ebi-a-GCST006867	Type 2 diabetes || id:ebi-a-GCST006867	TRUE	reported	igd	2	TRUE	NA	NA	0.00122481	62892	3.18E-06	204613	TRUE	3.15E-13	77.1227
90	rs72892910	T	G	T	G	0.0648	0.0492	0.172394	0.2029	FALSE	FALSE	FALSE	finn-b-H7_RETIVASCOCCLUSION	6	50816887	0.0446	204613	0.27	Retinal vascular occlusion || id:finn-b-H7_RETIVASCOCCLUSION	Retinal vascular occlusion	Retinal vascular occlusion || ||	TRUE	igd	0.0099	62892	6.43E-11	50816887	6	ebi-a-GCST006867	Type 2 diabetes || id:ebi-a-GCST006867	TRUE	reported	igd	2	TRUE	NA	NA	0.000680773	62892	5.95E-06	204613	TRUE	2.11E-07	42.843
91	rs735949	C	T	C	T	-0.0711	0.0181	0.14115	0.1021	FALSE	FALSE	FALSE	finn-b-H7_RETIVASCOCCLUSION	4	185716232	0.0594	204613	0.760901	Retinal vascular occlusion || id:finn-b-H7_RETIVASCOCCLUSION	Retinal vascular occlusion	Retinal vascular occlusion || ||	TRUE	igd	0.0106	62892	1.95E-11	185716232	4	ebi-a-GCST006867	Type 2 diabetes || id:ebi-a-GCST006867	TRUE	reported	igd	2	TRUE	NA	NA	0.000714884	62892	4.54E-07	204613	TRUE	1.08E-08	44.9912
92	rs753270	C	T	C	T	0.0528	0.0599	0.583535	0.5785	FALSE	FALSE	FALSE	finn-b-H7_RETIVASCOCCLUSION	10	80964975	0.0363	204613	0.0988895	Retinal vascular occlusion || id:finn-b-H7_RETIVASCOCCLUSION	Retinal vascular occlusion	Retinal vascular occlusion || ||	TRUE	igd	0.0079	62892	2.70E-11	80964975	10	ebi-a-GCST006867	Type 2 diabetes || id:ebi-a-GCST006867	TRUE	reported	igd	2	TRUE	NA	NA	0.00070978	62892	1.33E-05	204613	TRUE	4.55E-07	44.6698
93	rs7561798	G	A	G	A	0.04	0.0739	0.482171	0.4511	FALSE	FALSE	FALSE	finn-b-H7_RETIVASCOCCLUSION	2	228973660	0.036	204613	0.0398602	Retinal vascular occlusion || id:finn-b-H7_RETIVASCOCCLUSION	Retinal vascular occlusion	Retinal vascular occlusion || ||	TRUE	igd	0.0072	62892	2.79E-08	228973660	2	ebi-a-GCST006867	Type 2 diabetes || id:ebi-a-GCST006867	TRUE	reported	igd	2	TRUE	NA	NA	0.000490524	62892	2.06E-05	204613	TRUE	0.000111982	30.8642
94	rs7572970	G	A	G	A	0.059	0.0072	0.722047	0.7964	FALSE	FALSE	FALSE	finn-b-H7_RETIVASCOCCLUSION	2	161136656	0.0445	204613	0.8714	Retinal vascular occlusion || id:finn-b-H7_RETIVASCOCCLUSION	Retinal vascular occlusion	Retinal vascular occlusion || ||	TRUE	igd	0.0087	62892	1.39E-11	161136656	2	ebi-a-GCST006867	Type 2 diabetes || id:ebi-a-GCST006867	TRUE	reported	igd	2	TRUE	NA	NA	0.000730746	62892	1.28E-07	204613	TRUE	4.86E-09	45.9902
95	rs7607777	T	G	T	G	-0.137	0.0748	0.105906	0.05384	FALSE	FALSE	FALSE	finn-b-H7_RETIVASCOCCLUSION	2	43629931	0.0795	204613	0.3468	Retinal vascular occlusion || id:finn-b-H7_RETIVASCOCCLUSION	Retinal vascular occlusion	Retinal vascular occlusion || ||	TRUE	igd	0.0125	62892	9.40E-28	43629931	2	ebi-a-GCST006867	Type 2 diabetes || id:ebi-a-GCST006867	TRUE	reported	igd	2	TRUE	NA	NA	0.00190639	62892	4.33E-06	204613	TRUE	7.10E-20	120.122
96	rs7674212	T	G	T	G	-0.0465	-0.037	0.408864	0.4255	FALSE	FALSE	FALSE	finn-b-H7_RETIVASCOCCLUSION	4	103988899	0.0363	204613	0.3081	Retinal vascular occlusion || id:finn-b-H7_RETIVASCOCCLUSION	Retinal vascular occlusion	Retinal vascular occlusion || ||	TRUE	igd	0.0075	62892	6.18E-10	103988899	4	ebi-a-GCST006867	Type 2 diabetes || id:ebi-a-GCST006867	TRUE	reported	igd	2	TRUE	NA	NA	0.000610853	62892	5.08E-06	204613	TRUE	8.32E-07	38.44
97	rs7685296	T	C	T	C	-0.0511	-0.0131	0.279365	0.2936	FALSE	FALSE	FALSE	finn-b-H7_RETIVASCOCCLUSION	4	153254121	0.0392	204613	0.7376	Retinal vascular occlusion || id:finn-b-H7_RETIVASCOCCLUSION	Retinal vascular occlusion	Retinal vascular occlusion || ||	TRUE	igd	0.0081	62892	2.32E-10	153254121	4	ebi-a-GCST006867	Type 2 diabetes || id:ebi-a-GCST006867	TRUE	reported	igd	2	TRUE	NA	NA	0.000632434	62892	5.46E-07	204613	TRUE	8.57E-08	39.799
98	rs7729395	T	C	T	C	0.1373	0.0741	0.0509409	0.05579	FALSE	FALSE	FALSE	finn-b-H7_RETIVASCOCCLUSION	5	102100576	0.0778	204613	0.3403	Retinal vascular occlusion || id:finn-b-H7_RETIVASCOCCLUSION	Retinal vascular occlusion	Retinal vascular occlusion || ||	TRUE	igd	0.016	62892	1.10E-17	102100576	5	ebi-a-GCST006867	Type 2 diabetes || id:ebi-a-GCST006867	TRUE	reported	igd	2	TRUE	NA	NA	0.00116953	62892	4.43E-06	204613	TRUE	1.90E-12	73.6379
99	rs7756992	G	A	G	A	0.1297	0.0162	0.266896	0.3324	FALSE	FALSE	FALSE	finn-b-H7_RETIVASCOCCLUSION	6	20679709	0.0379	204613	0.6689	Retinal vascular occlusion || id:finn-b-H7_RETIVASCOCCLUSION	Retinal vascular occlusion	Retinal vascular occlusion || ||	TRUE	igd	0.0078	62892	6.00E-62	20679709	6	ebi-a-GCST006867	Type 2 diabetes || id:ebi-a-GCST006867	TRUE	reported	igd	2	TRUE	NA	NA	0.00437728	62892	8.93E-07	204613	TRUE	1.53E-46	276.497
100	rs7786095	G	A	G	A	-0.0743	-0.0157	0.10386	0.05748	FALSE	FALSE	FALSE	finn-b-H7_RETIVASCOCCLUSION	7	156983847	0.077	204613	0.8385	Retinal vascular occlusion || id:finn-b-H7_RETIVASCOCCLUSION	Retinal vascular occlusion	Retinal vascular occlusion || ||	TRUE	igd	0.0129	62892	9.64E-09	156983847	7	ebi-a-GCST006867	Type 2 diabetes || id:ebi-a-GCST006867	TRUE	reported	igd	2	TRUE	NA	NA	0.000527215	62892	2.03E-07	204613	TRUE	7.89E-07	33.174
101	rs780094	C	T	C	T	0.0692	0.0125	0.612845	0.643	FALSE	FALSE	FALSE	finn-b-H7_RETIVASCOCCLUSION	2	27741237	0.0374	204613	0.7383	Retinal vascular occlusion || id:finn-b-H7_RETIVASCOCCLUSION	Retinal vascular occlusion	Retinal vascular occlusion || ||	TRUE	igd	0.0074	62892	5.16E-21	27741237	2	ebi-a-GCST006867	Type 2 diabetes || id:ebi-a-GCST006867	TRUE	reported	igd	2	TRUE	NA	NA	0.00138856	62892	5.46E-07	204613	TRUE	1.11E-15	87.4478
102	rs7845219	C	T	C	T	-0.0422	-0.0365	0.492786	0.5112	FALSE	FALSE	FALSE	finn-b-H7_RETIVASCOCCLUSION	8	95937502	0.0358	204613	0.3088	Retinal vascular occlusion || id:finn-b-H7_RETIVASCOCCLUSION	Retinal vascular occlusion	Retinal vascular occlusion || ||	TRUE	igd	0.0072	62892	4.54E-09	95937502	8	ebi-a-GCST006867	Type 2 diabetes || id:ebi-a-GCST006867	TRUE	reported	igd	2	TRUE	NA	NA	0.000545935	62892	5.08E-06	204613	TRUE	3.64E-06	34.3526
103	rs7903146	T	C	T	C	0.3059	0.0149	0.291585	0.1989	FALSE	FALSE	FALSE	finn-b-H7_RETIVASCOCCLUSION	10	114758349	0.0449	204613	0.7402	Retinal vascular occlusion || id:finn-b-H7_RETIVASCOCCLUSION	Retinal vascular occlusion	Retinal vascular occlusion || ||	TRUE	igd	0.0077	62892	1.00E-200	114758349	10	ebi-a-GCST006867	Type 2 diabetes || id:ebi-a-GCST006867	TRUE	reported	igd	2	TRUE	NA	NA	0.0244811	62892	5.38E-07	204613	TRUE	6.35E-260	1578.26
104	rs7929543	C	A	C	A	0.0828	-0.0289	0.0831599	0.07546	FALSE	FALSE	FALSE	finn-b-H7_RETIVASCOCCLUSION	11	49351026	0.0726	204613	0.6901	Retinal vascular occlusion || id:finn-b-H7_RETIVASCOCCLUSION	Retinal vascular occlusion	Retinal vascular occlusion || ||	TRUE	igd	0.0138	62892	2.20E-09	49351026	11	ebi-a-GCST006867	Type 2 diabetes || id:ebi-a-GCST006867	TRUE	reported	igd	2	TRUE	NA	NA	0.000572101	62892	7.74E-07	204613	TRUE	4.33E-07	36
105	rs7955901	T	C	T	C	-0.0444	0.0251	0.556668	0.6295	FALSE	FALSE	FALSE	finn-b-H7_RETIVASCOCCLUSION	12	71433293	0.037	204613	0.4985	Retinal vascular occlusion || id:finn-b-H7_RETIVASCOCCLUSION	Retinal vascular occlusion	Retinal vascular occlusion || ||	TRUE	igd	0.0072	62892	7.16E-10	71433293	12	ebi-a-GCST006867	Type 2 diabetes || id:ebi-a-GCST006867	TRUE	reported	igd	2	TRUE	NA	NA	0.000604306	62892	2.25E-06	204613	TRUE	4.11E-07	38.0278
106	rs8068804	A	G	A	G	0.0587	-0.0672	0.325097	0.2988	FALSE	FALSE	FALSE	finn-b-H7_RETIVASCOCCLUSION	17	3985864	0.0391	204613	0.0857196	Retinal vascular occlusion || id:finn-b-H7_RETIVASCOCCLUSION	Retinal vascular occlusion	Retinal vascular occlusion || ||	TRUE	igd	0.0078	62892	4.41E-14	3985864	17	ebi-a-GCST006867	Type 2 diabetes || id:ebi-a-GCST006867	TRUE	reported	igd	2	TRUE	NA	NA	0.000899735	62892	1.44E-05	204613	TRUE	9.06E-09	56.6353
107	rs8108269	G	T	G	T	0.0644	0.0545	0.281015	0.3128	FALSE	FALSE	FALSE	finn-b-H7_RETIVASCOCCLUSION	19	46158513	0.0387	204613	0.1585	Retinal vascular occlusion || id:finn-b-H7_RETIVASCOCCLUSION	Retinal vascular occlusion	Retinal vascular occlusion || ||	TRUE	igd	0.0079	62892	3.11E-16	46158513	19	ebi-a-GCST006867	Type 2 diabetes || id:ebi-a-GCST006867	TRUE	reported	igd	2	TRUE	NA	NA	0.00105555	62892	9.69E-06	204613	TRUE	1.15E-10	66.4535
108	rs825476	T	C	T	C	0.0524	0.0444	0.580549	0.595	FALSE	FALSE	FALSE	finn-b-H7_RETIVASCOCCLUSION	12	124568456	0.0365	204613	0.2236	Retinal vascular occlusion || id:finn-b-H7_RETIVASCOCCLUSION	Retinal vascular occlusion	Retinal vascular occlusion || ||	TRUE	igd	0.0073	62892	6.80E-13	124568456	12	ebi-a-GCST006867	Type 2 diabetes || id:ebi-a-GCST006867	TRUE	reported	igd	2	TRUE	NA	NA	0.000818615	62892	7.23E-06	204613	TRUE	1.29E-08	51.5249
109	rs840967	A	C	A	C	-0.0497	-0.0333	0.605922	0.4808	FALSE	FALSE	FALSE	finn-b-H7_RETIVASCOCCLUSION	2	65701757	0.0359	204613	0.354	Retinal vascular occlusion || id:finn-b-H7_RETIVASCOCCLUSION	Retinal vascular occlusion	Retinal vascular occlusion || ||	TRUE	igd	0.008	62892	5.44E-10	65701757	2	ebi-a-GCST006867	Type 2 diabetes || id:ebi-a-GCST006867	TRUE	reported	igd	2	TRUE	NA	NA	0.000613317	62892	4.21E-06	204613	TRUE	6.26E-07	38.5952
110	rs849135	A	G	A	G	-0.0999	-0.0377	0.499052	0.4631	FALSE	FALSE	FALSE	finn-b-H7_RETIVASCOCCLUSION	7	28196413	0.036	204613	0.2959	Retinal vascular occlusion || id:finn-b-H7_RETIVASCOCCLUSION	Retinal vascular occlusion	Retinal vascular occlusion || ||	TRUE	igd	0.0072	62892	1.04E-43	28196413	7	ebi-a-GCST006867	Type 2 diabetes || id:ebi-a-GCST006867	TRUE	reported	igd	2	TRUE	NA	NA	0.00305181	62892	5.36E-06	204613	TRUE	3.23E-31	192.516
111	rs853974	C	T	C	T	-0.0601	0.0511	0.737586	0.732	FALSE	FALSE	FALSE	finn-b-H7_RETIVASCOCCLUSION	6	127068983	0.0403	204613	0.2047	Retinal vascular occlusion || id:finn-b-H7_RETIVASCOCCLUSION	Retinal vascular occlusion	Retinal vascular occlusion || ||	TRUE	igd	0.0088	62892	7.86E-12	127068983	6	ebi-a-GCST006867	Type 2 diabetes || id:ebi-a-GCST006867	TRUE	reported	igd	2	TRUE	NA	NA	0.000741105	62892	7.86E-06	204613	TRUE	8.44E-08	46.6427
112	rs9369425	A	G	A	G	-0.0546	0.0204	0.708185	0.6888	FALSE	FALSE	FALSE	finn-b-H7_RETIVASCOCCLUSION	6	43810974	0.0388	204613	0.5991	Retinal vascular occlusion || id:finn-b-H7_RETIVASCOCCLUSION	Retinal vascular occlusion	Retinal vascular occlusion || ||	TRUE	igd	0.0085	62892	1.13E-10	43810974	6	ebi-a-GCST006867	Type 2 diabetes || id:ebi-a-GCST006867	TRUE	reported	igd	2	TRUE	NA	NA	0.000655663	62892	1.35E-06	204613	TRUE	8.22E-08	41.2617
113	rs963740	T	A	T	A	-0.0479	-0.0077	0.294299	0.2111	FALSE	TRUE	FALSE	finn-b-H7_RETIVASCOCCLUSION	13	51096095	0.0438	204613	0.8596	Retinal vascular occlusion || id:finn-b-H7_RETIVASCOCCLUSION	Retinal vascular occlusion	Retinal vascular occlusion || ||	TRUE	igd	0.0086	62892	2.23E-08	51096095	13	ebi-a-GCST006867	Type 2 diabetes || id:ebi-a-GCST006867	TRUE	reported	igd	2	TRUE	NA	NA	0.000493036	62892	1.51E-07	204613	TRUE	1.71E-06	31.0223
114	rs9844972	C	G	C	G	0.0956	-0.0426	0.0697229	0.05437	FALSE	TRUE	FALSE	finn-b-H7_RETIVASCOCCLUSION	3	150097635	0.0794	204613	0.5914	Retinal vascular occlusion || id:finn-b-H7_RETIVASCOCCLUSION	Retinal vascular occlusion	Retinal vascular occlusion || ||	TRUE	igd	0.0148	62892	1.03E-10	150097635	3	ebi-a-GCST006867	Type 2 diabetes || id:ebi-a-GCST006867	TRUE	reported	igd	2	TRUE	NA	NA	0.000663014	62892	1.41E-06	204613	TRUE	7.10E-08	41.7246
115	rs9894220	G	A	G	A	-0.0585	-0.0186	0.43374	0.4103	FALSE	FALSE	FALSE	finn-b-H7_RETIVASCOCCLUSION	17	46989154	0.0364	204613	0.6088	Retinal vascular occlusion || id:finn-b-H7_RETIVASCOCCLUSION	Retinal vascular occlusion	Retinal vascular occlusion || ||	TRUE	igd	0.0079	62892	1.52E-13	46989154	17	ebi-a-GCST006867	Type 2 diabetes || id:ebi-a-GCST006867	TRUE	reported	igd	2	TRUE	NA	NA	0.000871159	62892	1.28E-06	204613	TRUE	4.74E-10	54.835
116	rs9928094	G	A	G	A	0.1045	0.0059	0.42602	0.4289	FALSE	FALSE	FALSE	finn-b-H7_RETIVASCOCCLUSION	16	53799905	0.0361	204613	0.8709	Retinal vascular occlusion || id:finn-b-H7_RETIVASCOCCLUSION	Retinal vascular occlusion	Retinal vascular occlusion || ||	TRUE	igd	0.0072	62892	3.59E-47	53799905	16	ebi-a-GCST006867	Type 2 diabetes || id:ebi-a-GCST006867	TRUE	reported	igd	2	TRUE	NA	NA	0.00333836	62892	1.31E-07	204613	TRUE	1.93E-36	210.653
117	rs993380	G	A	G	A	-0.0507	-0.0271	0.66555	0.5961	FALSE	FALSE	FALSE	finn-b-H7_RETIVASCOCCLUSION	4	83584496	0.0366	204613	0.459	Retinal vascular occlusion || id:finn-b-H7_RETIVASCOCCLUSION	Retinal vascular occlusion	Retinal vascular occlusion || ||	TRUE	igd	0.0081	62892	4.59E-10	83584496	4	ebi-a-GCST006867	Type 2 diabetes || id:ebi-a-GCST006867	TRUE	reported	igd	2	TRUE	NA	NA	0.000622578	62892	2.68E-06	204613	TRUE	3.14E-07	39.1783
118	rs9940149	A	G	A	G	-0.058	-0.0487	0.178556	0.106	FALSE	FALSE	FALSE	finn-b-H7_RETIVASCOCCLUSION	16	300641	0.0581	204613	0.4017	Retinal vascular occlusion || id:finn-b-H7_RETIVASCOCCLUSION	Retinal vascular occlusion	Retinal vascular occlusion || ||	TRUE	igd	0.0095	62892	9.29E-10	300641	16	ebi-a-GCST006867	Type 2 diabetes || id:ebi-a-GCST006867	TRUE	reported	igd	2	TRUE	NA	NA	0.000592338	62892	3.43E-06	204613	TRUE	8.11E-07	37.2742
