# Supplementary material for: Insights into modifiable risk factors of retinal vascular occlusion: A Mendelian randomization study
Source: Medicine (Baltimore). 2025 May 2;104(18):e41752. doi: 10.1097/MD.0000000000041752 (PMC12055163; doi:10.1097/MD.0000000000041752)
Supplement: Supplementary file 3 [file medi-104-e41752-s003.xlsx]

## Sheet: datasets 3 Fasting Glucose
the details of SNPs in fasting glucose on RVO	SNP	effect_allele.exposure	other_allele.exposure	effect_allele.outcome	other_allele.outcome	beta.exposure	beta.outcome	eaf.exposure	eaf.outcome	remove	palindromic	ambiguous	id.outcome	chr	pos	se.outcome	samplesize.outcome	pval.outcome	outcome	originalname.outcome	outcome.deprecated	mr_keep.outcome	data_source.outcome	chr.exposure	pos.exposure	se.exposure	pval.exposure	samplesize.exposure	id.exposure	exposure	mr_keep.exposure	pval_origin.exposure	data_source.exposure	action	mr_keep	units.outcome	units.exposure	rsq.exposure	effective_n.exposure	rsq.outcome	effective_n.outcome	steiger_dir	steiger_pval	F	R2	F
1	rs10305457	T	C	T	C	0.0235	0.0322	0.065	0.08474	FALSE	FALSE	FALSE	finn-b-H7_RETIVASCOCCLUSION	6	39034095	0.0643	204613	0.6165	Retinal vascular occlusion || id:finn-b-H7_RETIVASCOCCLUSION	Retinal vascular occlusion	Retinal vascular occlusion || ||	TRUE	igd	6	39034095	0.0032	1.21E-14	200622	ebi-a-GCST90002232	Fasting glucose || id:ebi-a-GCST90002232	TRUE	reported	igd	2	TRUE	NA	NA	0.000268748	200622	1.23E-06	204613	TRUE	1.14E-06	53.9307	6.71E-05	53.9307
3	rs1057394	A	G	A	G	-0.0124	0.0177	0.625	0.6394	FALSE	FALSE	FALSE	finn-b-H7_RETIVASCOCCLUSION	2	27324036	0.0372	204613	0.6353	Retinal vascular occlusion || id:finn-b-H7_RETIVASCOCCLUSION	Retinal vascular occlusion	Retinal vascular occlusion || ||	TRUE	igd	2	27324036	0.0018	1.91E-12	200622	ebi-a-GCST90002232	Fasting glucose || id:ebi-a-GCST90002232	TRUE	reported	igd	2	TRUE	NA	NA	0.000236495	200622	1.11E-06	204613	TRUE	5.11E-06	47.4568	7.21E-05	47.4568
4	rs10811660	A	G	A	G	-0.0223	-0.0493	0.165	0.1437	FALSE	FALSE	FALSE	finn-b-H7_RETIVASCOCCLUSION	9	22134068	0.051	204613	0.333	Retinal vascular occlusion || id:finn-b-H7_RETIVASCOCCLUSION	Retinal vascular occlusion	Retinal vascular occlusion || ||	TRUE	igd	9	22134068	0.0022	7.94E-25	200622	ebi-a-GCST90002232	Fasting glucose || id:ebi-a-GCST90002232	TRUE	reported	igd	2	TRUE	NA	NA	0.00051188	200622	4.57E-06	204613	TRUE	6.94E-11	102.746	0.000137028	102.746
5	rs10830963	G	C	G	C	0.0772	0.0204	0.286	0.3567	FALSE	TRUE	FALSE	finn-b-H7_RETIVASCOCCLUSION	11	92708710	0.0375	204613	0.5869	Retinal vascular occlusion || id:finn-b-H7_RETIVASCOCCLUSION	Retinal vascular occlusion	Retinal vascular occlusion || ||	TRUE	igd	11	92708710	0.0019	1.00E-200	200622	ebi-a-GCST90002232	Fasting glucose || id:ebi-a-GCST90002232	TRUE	reported	igd	2	TRUE	NA	NA	0.00816195	200622	1.45E-06	204613	TRUE	4.91E-178	1650.93	0.00243405	1650.93
6	rs10838524	G	A	G	A	-0.0238	-0.0173	0.52	0.4846	FALSE	FALSE	FALSE	finn-b-H7_RETIVASCOCCLUSION	11	45870177	0.0362	204613	0.632501	Retinal vascular occlusion || id:finn-b-H7_RETIVASCOCCLUSION	Retinal vascular occlusion	Retinal vascular occlusion || ||	TRUE	igd	11	45870177	0.0016	1.56E-40	200622	ebi-a-GCST90002232	Fasting glucose || id:ebi-a-GCST90002232	TRUE	reported	igd	2	TRUE	NA	NA	0.00110169	200622	1.12E-06	204613	TRUE	1.43E-24	221.266	0.000282767	221.266
7	rs10838693	C	G	C	G	0.0177	0.0082	0.314	0.4054	FALSE	TRUE	FALSE	finn-b-H7_RETIVASCOCCLUSION	11	47350553	0.0381	204613	0.8296	Retinal vascular occlusion || id:finn-b-H7_RETIVASCOCCLUSION	Retinal vascular occlusion	Retinal vascular occlusion || ||	TRUE	igd	11	47350553	0.0018	3.44E-23	200622	ebi-a-GCST90002232	Fasting glucose || id:ebi-a-GCST90002232	TRUE	reported	igd	2	TRUE	NA	NA	0.000481746	200622	2.26E-07	204613	TRUE	8.18E-12	96.6944	0.000134968	96.6944
8	rs10974438	C	A	C	A	0.0198	0.0043	0.38	0.3758	FALSE	FALSE	FALSE	finn-b-H7_RETIVASCOCCLUSION	9	4291928	0.037	204613	0.9071	Retinal vascular occlusion || id:finn-b-H7_RETIVASCOCCLUSION	Retinal vascular occlusion	Retinal vascular occlusion || ||	TRUE	igd	9	4291928	0.0017	9.85E-31	200622	ebi-a-GCST90002232	Fasting glucose || id:ebi-a-GCST90002232	TRUE	reported	igd	2	TRUE	NA	NA	0.000675717	200622	6.60E-08	204613	TRUE	2.54E-16	135.654	0.000184729	135.654
9	rs11603349	C	T	C	T	-0.0236	-0.0801	0.168	0.2379	FALSE	FALSE	FALSE	finn-b-H7_RETIVASCOCCLUSION	11	72460694	0.0422	204613	0.0579896	Retinal vascular occlusion || id:finn-b-H7_RETIVASCOCCLUSION	Retinal vascular occlusion	Retinal vascular occlusion || ||	TRUE	igd	11	72460694	0.0022	3.12E-25	200622	ebi-a-GCST90002232	Fasting glucose || id:ebi-a-GCST90002232	TRUE	reported	igd	2	TRUE	NA	NA	0.000573265	200622	1.76E-05	204613	TRUE	3.25E-10	115.074	0.000155699	115.074
10	rs11610045	A	G	A	G	0.0144	-0.0148	0.454	0.4907	FALSE	FALSE	FALSE	finn-b-H7_RETIVASCOCCLUSION	12	133063768	0.0361	204613	0.681999	Retinal vascular occlusion || id:finn-b-H7_RETIVASCOCCLUSION	Retinal vascular occlusion	Retinal vascular occlusion || ||	TRUE	igd	12	133063768	0.0019	3.26E-13	200622	ebi-a-GCST90002232	Fasting glucose || id:ebi-a-GCST90002232	TRUE	reported	igd	2	TRUE	NA	NA	0.000286233	200622	8.21E-07	204613	TRUE	3.46E-07	57.4404	0.000102802	57.4404
11	rs11619319	G	A	G	A	0.0173	-0.0201	0.234	0.2534	FALSE	FALSE	FALSE	finn-b-H7_RETIVASCOCCLUSION	13	28487599	0.0412	204613	0.626	Retinal vascular occlusion || id:finn-b-H7_RETIVASCOCCLUSION	Retinal vascular occlusion	Retinal vascular occlusion || ||	TRUE	igd	13	28487599	0.002	3.41E-20	200622	ebi-a-GCST90002232	Fasting glucose || id:ebi-a-GCST90002232	TRUE	reported	igd	2	TRUE	NA	NA	0.000372817	200622	1.16E-06	204613	TRUE	6.52E-09	74.8225	0.000107292	74.8225
12	rs11708067	G	A	G	A	-0.0281	0.0143	0.177	0.1696	FALSE	FALSE	FALSE	finn-b-H7_RETIVASCOCCLUSION	3	123065778	0.0475	204613	0.7642	Retinal vascular occlusion || id:finn-b-H7_RETIVASCOCCLUSION	Retinal vascular occlusion	Retinal vascular occlusion || ||	TRUE	igd	3	123065778	0.002	1.63E-43	200622	ebi-a-GCST90002232	Fasting glucose || id:ebi-a-GCST90002232	TRUE	reported	igd	2	TRUE	NA	NA	0.000982995	200622	4.43E-07	204613	TRUE	1.51E-22	197.403	0.000230047	197.403
13	rs12055786	T	C	T	C	0.012	-0.024	0.384	0.4377	FALSE	FALSE	FALSE	finn-b-H7_RETIVASCOCCLUSION	6	153431125	0.0361	204613	0.5061	Retinal vascular occlusion || id:finn-b-H7_RETIVASCOCCLUSION	Retinal vascular occlusion	Retinal vascular occlusion || ||	TRUE	igd	6	153431125	0.0017	1.17E-11	200622	ebi-a-GCST90002232	Fasting glucose || id:ebi-a-GCST90002232	TRUE	reported	igd	2	TRUE	NA	NA	0.000248303	200622	2.16E-06	204613	TRUE	5.42E-06	49.827	6.81E-05	49.827
14	rs12541643	T	C	T	C	0.0118	-0.0971	0.479	0.478	FALSE	FALSE	FALSE	finn-b-H7_RETIVASCOCCLUSION	8	81076874	0.0359	204613	0.00684101	Retinal vascular occlusion || id:finn-b-H7_RETIVASCOCCLUSION	Retinal vascular occlusion	Retinal vascular occlusion || ||	TRUE	igd	8	81076874	0.0019	4.51E-09	200622	ebi-a-GCST90002232	Fasting glucose || id:ebi-a-GCST90002232	TRUE	reported	igd	2	TRUE	NA	NA	0.00019222	200622	3.58E-05	204613	TRUE	0.0120784	38.5706	6.95E-05	38.5706
15	rs1260326	C	T	C	T	0.0282	0.0172	0.587	0.649	FALSE	FALSE	FALSE	finn-b-H7_RETIVASCOCCLUSION	2	27730940	0.0376	204613	0.6468	Retinal vascular occlusion || id:finn-b-H7_RETIVASCOCCLUSION	Retinal vascular occlusion	Retinal vascular occlusion || ||	TRUE	igd	2	27730940	0.0017	4.48E-65	200622	ebi-a-GCST90002232	Fasting glucose || id:ebi-a-GCST90002232	TRUE	reported	igd	2	TRUE	NA	NA	0.00136972	200622	1.02E-06	204613	TRUE	2.03E-30	275.17	0.000385582	275.17
16	rs12784552	G	A	G	A	-0.0329	-0.031	0.076	0.08915	FALSE	FALSE	FALSE	finn-b-H7_RETIVASCOCCLUSION	10	113036354	0.063	204613	0.6226	Retinal vascular occlusion || id:finn-b-H7_RETIVASCOCCLUSION	Retinal vascular occlusion	Retinal vascular occlusion || ||	TRUE	igd	10	113036354	0.003	2.86E-31	200622	ebi-a-GCST90002232	Fasting glucose || id:ebi-a-GCST90002232	TRUE	reported	igd	2	TRUE	NA	NA	0.000599121	200622	1.18E-06	204613	TRUE	9.64E-14	120.268	0.000152022	120.268
17	rs12888855	A	C	A	C	-0.0135	-0.0085	0.189	0.1857	FALSE	FALSE	FALSE	finn-b-H7_RETIVASCOCCLUSION	14	100830818	0.046	204613	0.853	Retinal vascular occlusion || id:finn-b-H7_RETIVASCOCCLUSION	Retinal vascular occlusion	Retinal vascular occlusion || ||	TRUE	igd	14	100830818	0.002	6.02E-12	200622	ebi-a-GCST90002232	Fasting glucose || id:ebi-a-GCST90002232	TRUE	reported	igd	2	TRUE	NA	NA	0.000227057	200622	1.67E-07	204613	TRUE	3.07E-06	45.5625	5.59E-05	45.5625
18	rs12898997	T	C	T	C	-0.0098	0.0197	0.598	0.5591	FALSE	FALSE	FALSE	finn-b-H7_RETIVASCOCCLUSION	15	75090349	0.0361	204613	0.5858	Retinal vascular occlusion || id:finn-b-H7_RETIVASCOCCLUSION	Retinal vascular occlusion	Retinal vascular occlusion || ||	TRUE	igd	15	75090349	0.0017	4.64E-09	200622	ebi-a-GCST90002232	Fasting glucose || id:ebi-a-GCST90002232	TRUE	reported	igd	2	TRUE	NA	NA	0.000165618	200622	1.46E-06	204613	TRUE	0.000205468	33.2318	4.62E-05	33.2318
19	rs157512	C	T	C	T	-0.0134	-0.006	0.27	0.2979	FALSE	FALSE	FALSE	finn-b-H7_RETIVASCOCCLUSION	5	55809127	0.0391	204613	0.8784	Retinal vascular occlusion || id:finn-b-H7_RETIVASCOCCLUSION	Retinal vascular occlusion	Retinal vascular occlusion || ||	TRUE	igd	5	55809127	0.0021	5.43E-10	200622	ebi-a-GCST90002232	Fasting glucose || id:ebi-a-GCST90002232	TRUE	reported	igd	2	TRUE	NA	NA	0.000202912	200622	1.15E-07	204613	TRUE	9.60E-06	40.7166	7.08E-05	40.7166
20	rs1604038	T	C	T	C	-0.0198	-0.014	0.288	0.2631	FALSE	FALSE	FALSE	finn-b-H7_RETIVASCOCCLUSION	3	170709193	0.0405	204613	0.730099	Retinal vascular occlusion || id:finn-b-H7_RETIVASCOCCLUSION	Retinal vascular occlusion	Retinal vascular occlusion || ||	TRUE	igd	3	170709193	0.0018	4.47E-28	200622	ebi-a-GCST90002232	Fasting glucose || id:ebi-a-GCST90002232	TRUE	reported	igd	2	TRUE	NA	NA	0.000602767	200622	5.84E-07	204613	TRUE	3.67E-14	121	0.00016078	121
21	rs16851397	G	A	G	A	-0.0327	0.0997	0.045	0.0343	FALSE	FALSE	FALSE	finn-b-H7_RETIVASCOCCLUSION	3	141134818	0.0986	204613	0.3118	Retinal vascular occlusion || id:finn-b-H7_RETIVASCOCCLUSION	Retinal vascular occlusion	Retinal vascular occlusion || ||	TRUE	igd	3	141134818	0.0042	1.26E-12	200622	ebi-a-GCST90002232	Fasting glucose || id:ebi-a-GCST90002232	TRUE	reported	igd	2	TRUE	NA	NA	0.000302059	200622	5.00E-06	204613	TRUE	1.43E-06	60.6173	9.19E-05	60.6173
22	rs16913693	G	T	G	T	-0.0394	0.0674	0.029	0.0242	FALSE	FALSE	FALSE	finn-b-H7_RETIVASCOCCLUSION	9	111680359	0.116	204613	0.561399	Retinal vascular occlusion || id:finn-b-H7_RETIVASCOCCLUSION	Retinal vascular occlusion	Retinal vascular occlusion || ||	TRUE	igd	9	111680359	0.0049	2.82E-16	200622	ebi-a-GCST90002232	Fasting glucose || id:ebi-a-GCST90002232	TRUE	reported	igd	2	TRUE	NA	NA	0.000322171	200622	1.65E-06	204613	TRUE	1.13E-07	64.6547	8.74E-05	64.6547
23	rs17168486	T	C	T	C	0.028	-0.0301	0.176	0.198	FALSE	FALSE	FALSE	finn-b-H7_RETIVASCOCCLUSION	7	14898282	0.045	204613	0.5038	Retinal vascular occlusion || id:finn-b-H7_RETIVASCOCCLUSION	Retinal vascular occlusion	Retinal vascular occlusion || ||	TRUE	igd	7	14898282	0.0021	4.17E-36	200622	ebi-a-GCST90002232	Fasting glucose || id:ebi-a-GCST90002232	TRUE	reported	igd	2	TRUE	NA	NA	0.000885357	200622	2.19E-06	204613	TRUE	2.21E-19	177.778	0.000227398	177.778
24	rs17265513	C	T	C	T	0.0158	0.0219	0.204	0.2837	FALSE	FALSE	FALSE	finn-b-H7_RETIVASCOCCLUSION	20	39832628	0.0398	204613	0.581599	Retinal vascular occlusion || id:finn-b-H7_RETIVASCOCCLUSION	Retinal vascular occlusion	Retinal vascular occlusion || ||	TRUE	igd	20	39832628	0.0021	5.10E-14	200622	ebi-a-GCST90002232	Fasting glucose || id:ebi-a-GCST90002232	TRUE	reported	igd	2	TRUE	NA	NA	0.000282084	200622	1.48E-06	204613	TRUE	7.09E-07	56.6077	8.11E-05	56.6077
25	rs17270243	G	A	G	A	0.0104	-0.0716	0.24	0.1929	FALSE	FALSE	FALSE	finn-b-H7_RETIVASCOCCLUSION	15	60862500	0.0455	204613	0.1156	Retinal vascular occlusion || id:finn-b-H7_RETIVASCOCCLUSION	Retinal vascular occlusion	Retinal vascular occlusion || ||	TRUE	igd	15	60862500	0.0021	3.62E-08	200622	ebi-a-GCST90002232	Fasting glucose || id:ebi-a-GCST90002232	TRUE	reported	igd	2	TRUE	NA	NA	0.000122236	200622	1.21E-05	204613	TRUE	0.0158757	24.5261	3.95E-05	24.5261
26	rs17437560	T	C	T	C	-0.0175	0.031	0.11	0.05825	FALSE	FALSE	FALSE	finn-b-H7_RETIVASCOCCLUSION	3	152180329	0.0767	204613	0.6862	Retinal vascular occlusion || id:finn-b-H7_RETIVASCOCCLUSION	Retinal vascular occlusion	Retinal vascular occlusion || ||	TRUE	igd	3	152180329	0.0032	3.33E-08	200622	ebi-a-GCST90002232	Fasting glucose || id:ebi-a-GCST90002232	TRUE	reported	igd	2	TRUE	NA	NA	0.000149052	200622	7.98E-07	204613	TRUE	0.000316388	29.9072	6.00E-05	29.9072
27	rs174583	T	C	T	C	-0.0168	0.0145	0.375	0.4142	FALSE	FALSE	FALSE	finn-b-H7_RETIVASCOCCLUSION	11	61609750	0.0363	204613	0.6898	Retinal vascular occlusion || id:finn-b-H7_RETIVASCOCCLUSION	Retinal vascular occlusion	Retinal vascular occlusion || ||	TRUE	igd	11	61609750	0.0017	3.37E-22	200622	ebi-a-GCST90002232	Fasting glucose || id:ebi-a-GCST90002232	TRUE	reported	igd	2	TRUE	NA	NA	0.000486559	200622	7.80E-07	204613	TRUE	1.58E-11	97.6609	0.0001323	97.6609
28	rs1820176	C	T	C	T	-0.0247	-0.0117	0.296	0.3123	FALSE	FALSE	FALSE	finn-b-H7_RETIVASCOCCLUSION	5	95696585	0.0385	204613	0.762	Retinal vascular occlusion || id:finn-b-H7_RETIVASCOCCLUSION	Retinal vascular occlusion	Retinal vascular occlusion || ||	TRUE	igd	5	95696585	0.002	1.91E-34	200622	ebi-a-GCST90002232	Fasting glucose || id:ebi-a-GCST90002232	TRUE	reported	igd	2	TRUE	NA	NA	0.000759678	200622	4.51E-07	204613	TRUE	1.12E-17	152.523	0.000254266	152.523
29	rs189548	A	G	A	G	-0.0123	-0.0191	0.723	0.7753	FALSE	FALSE	FALSE	finn-b-H7_RETIVASCOCCLUSION	2	54941112	0.0431	204613	0.657099	Retinal vascular occlusion || id:finn-b-H7_RETIVASCOCCLUSION	Retinal vascular occlusion	Retinal vascular occlusion || ||	TRUE	igd	2	54941112	0.002	2.81E-09	200622	ebi-a-GCST90002232	Fasting glucose || id:ebi-a-GCST90002232	TRUE	reported	igd	2	TRUE	NA	NA	0.000188493	200622	9.60E-07	204613	TRUE	4.95E-05	37.8225	6.06E-05	37.8225
30	rs194518	A	G	A	G	0.0102	0.0672	0.52	0.5804	FALSE	FALSE	FALSE	finn-b-H7_RETIVASCOCCLUSION	7	89853149	0.0363	204613	0.0641594	Retinal vascular occlusion || id:finn-b-H7_RETIVASCOCCLUSION	Retinal vascular occlusion	Retinal vascular occlusion || ||	TRUE	igd	7	89853149	0.0018	8.76E-09	200622	ebi-a-GCST90002232	Fasting glucose || id:ebi-a-GCST90002232	TRUE	reported	igd	2	TRUE	NA	NA	0.000160034	200622	1.67E-05	204613	TRUE	0.00645064	32.1111	5.19E-05	32.1111
31	rs2075423	T	G	T	G	-0.0161	0.0183	0.376	0.4442	FALSE	FALSE	FALSE	finn-b-H7_RETIVASCOCCLUSION	1	214154719	0.0362	204613	0.6134	Retinal vascular occlusion || id:finn-b-H7_RETIVASCOCCLUSION	Retinal vascular occlusion	Retinal vascular occlusion || ||	TRUE	igd	1	214154719	0.0017	3.18E-21	200622	ebi-a-GCST90002232	Fasting glucose || id:ebi-a-GCST90002232	TRUE	reported	igd	2	TRUE	NA	NA	0.000446874	200622	1.25E-06	204613	TRUE	1.85E-10	89.692	0.000121634	89.692
34	rs2461385	C	T	C	T	-0.0217	-0.0507	0.852	0.8815	FALSE	FALSE	FALSE	finn-b-H7_RETIVASCOCCLUSION	2	169700463	0.0553	204613	0.36	Retinal vascular occlusion || id:finn-b-H7_RETIVASCOCCLUSION	Retinal vascular occlusion	Retinal vascular occlusion || ||	TRUE	igd	2	169700463	0.0024	2.73E-19	200622	ebi-a-GCST90002232	Fasting glucose || id:ebi-a-GCST90002232	TRUE	reported	igd	2	TRUE	NA	NA	0.000407329	200622	4.11E-06	204613	TRUE	7.50E-09	81.7517	0.000118755	81.7517
35	rs2595701	G	A	G	A	-0.0189	0.0265	0.683	0.6929	FALSE	FALSE	FALSE	finn-b-H7_RETIVASCOCCLUSION	7	44148553	0.039	204613	0.4965	Retinal vascular occlusion || id:finn-b-H7_RETIVASCOCCLUSION	Retinal vascular occlusion	Retinal vascular occlusion || ||	TRUE	igd	7	44148553	0.0021	4.48E-19	200622	ebi-a-GCST90002232	Fasting glucose || id:ebi-a-GCST90002232	TRUE	reported	igd	2	TRUE	NA	NA	0.000403585	200622	2.26E-06	204613	TRUE	3.29E-09	81	0.00015468	81
36	rs2657879	G	A	G	A	0.0119	-0.0212	0.202	0.1815	FALSE	FALSE	FALSE	finn-b-H7_RETIVASCOCCLUSION	12	56865338	0.0465	204613	0.6485	Retinal vascular occlusion || id:finn-b-H7_RETIVASCOCCLUSION	Retinal vascular occlusion	Retinal vascular occlusion || ||	TRUE	igd	12	56865338	0.0022	7.33E-09	200622	ebi-a-GCST90002232	Fasting glucose || id:ebi-a-GCST90002232	TRUE	reported	igd	2	TRUE	NA	NA	0.000145818	200622	1.02E-06	204613	TRUE	0.00042717	29.2583	4.57E-05	29.2583
37	rs2839671	A	G	A	G	-0.016	-0.0046	0.164	0.1368	FALSE	FALSE	FALSE	finn-b-H7_RETIVASCOCCLUSION	10	26505822	0.0522	204613	0.9294	Retinal vascular occlusion || id:finn-b-H7_RETIVASCOCCLUSION	Retinal vascular occlusion	Retinal vascular occlusion || ||	TRUE	igd	10	26505822	0.0022	8.38E-14	200622	ebi-a-GCST90002232	Fasting glucose || id:ebi-a-GCST90002232	TRUE	reported	igd	2	TRUE	NA	NA	0.000263576	200622	3.80E-08	204613	TRUE	3.30E-07	52.8926	7.02E-05	52.8926
38	rs348330	A	G	A	G	-0.0122	-0.0541	0.631	0.6445	FALSE	FALSE	FALSE	finn-b-H7_RETIVASCOCCLUSION	1	229672955	0.0377	204613	0.1508	Retinal vascular occlusion || id:finn-b-H7_RETIVASCOCCLUSION	Retinal vascular occlusion	Retinal vascular occlusion || ||	TRUE	igd	1	229672955	0.002	3.04E-10	200622	ebi-a-GCST90002232	Fasting glucose || id:ebi-a-GCST90002232	TRUE	reported	igd	2	TRUE	NA	NA	0.000185441	200622	1.01E-05	204613	TRUE	0.000885135	37.21	6.93E-05	37.21
39	rs35889227	T	G	T	G	-0.013	0.0047	0.617	0.6346	FALSE	FALSE	FALSE	finn-b-H7_RETIVASCOCCLUSION	14	90055468	0.0372	204613	0.9003	Retinal vascular occlusion || id:finn-b-H7_RETIVASCOCCLUSION	Retinal vascular occlusion	Retinal vascular occlusion || ||	TRUE	igd	14	90055468	0.0019	3.37E-10	200622	ebi-a-GCST90002232	Fasting glucose || id:ebi-a-GCST90002232	TRUE	reported	igd	2	TRUE	NA	NA	0.000233294	200622	7.80E-08	204613	TRUE	1.82E-06	46.8144	7.99E-05	46.8144
40	rs3778321	A	G	A	G	-0.0186	-0.043	0.176	0.2192	FALSE	FALSE	FALSE	finn-b-H7_RETIVASCOCCLUSION	6	7250270	0.0432	204613	0.3203	Retinal vascular occlusion || id:finn-b-H7_RETIVASCOCCLUSION	Retinal vascular occlusion	Retinal vascular occlusion || ||	TRUE	igd	6	7250270	0.0021	3.16E-17	200622	ebi-a-GCST90002232	Fasting glucose || id:ebi-a-GCST90002232	TRUE	reported	igd	2	TRUE	NA	NA	0.00039088	200622	4.84E-06	204613	TRUE	2.23E-08	78.449	0.000100345	78.449
41	rs3829109	A	G	A	G	-0.0163	0.0175	0.276	0.3507	FALSE	FALSE	FALSE	finn-b-H7_RETIVASCOCCLUSION	9	139256766	0.0375	204613	0.642	Retinal vascular occlusion || id:finn-b-H7_RETIVASCOCCLUSION	Retinal vascular occlusion	Retinal vascular occlusion || ||	TRUE	igd	9	139256766	0.002	1.09E-15	200622	ebi-a-GCST90002232	Fasting glucose || id:ebi-a-GCST90002232	TRUE	reported	igd	2	TRUE	NA	NA	0.000330977	200622	1.06E-06	204613	TRUE	4.69E-08	66.4225	0.000106182	66.4225
42	rs3842753	G	T	G	T	-0.0134	0.0073	0.72	0.7904	FALSE	FALSE	FALSE	finn-b-H7_RETIVASCOCCLUSION	11	2181060	0.0442	204613	0.8694	Retinal vascular occlusion || id:finn-b-H7_RETIVASCOCCLUSION	Retinal vascular occlusion	Retinal vascular occlusion || ||	TRUE	igd	11	2181060	0.0022	2.84E-09	200622	ebi-a-GCST90002232	Fasting glucose || id:ebi-a-GCST90002232	TRUE	reported	igd	2	TRUE	NA	NA	0.000184888	200622	1.33E-07	204613	TRUE	2.53E-05	37.0992	7.24E-05	37.0992
43	rs39713	T	C	T	C	-0.0169	-0.0226	0.062	0.0853	FALSE	FALSE	FALSE	finn-b-H7_RETIVASCOCCLUSION	22	30343186	0.0643	204613	0.725401	Retinal vascular occlusion || id:finn-b-H7_RETIVASCOCCLUSION	Retinal vascular occlusion	Retinal vascular occlusion || ||	TRUE	igd	22	30343186	0.0031	1.77E-08	200622	ebi-a-GCST90002232	Fasting glucose || id:ebi-a-GCST90002232	TRUE	reported	igd	2	TRUE	NA	NA	0.000148119	200622	6.04E-07	204613	TRUE	0.000287401	29.7201	3.32E-05	29.7201
44	rs4760278	A	C	A	C	-0.011	-0.0127	0.181	0.2195	FALSE	FALSE	FALSE	finn-b-H7_RETIVASCOCCLUSION	12	57771153	0.043	204613	0.7674	Retinal vascular occlusion || id:finn-b-H7_RETIVASCOCCLUSION	Retinal vascular occlusion	Retinal vascular occlusion || ||	TRUE	igd	12	57771153	0.002	3.33E-08	200622	ebi-a-GCST90002232	Fasting glucose || id:ebi-a-GCST90002232	TRUE	reported	igd	2	TRUE	NA	NA	0.00015076	200622	4.26E-07	204613	TRUE	0.000215368	30.25	3.59E-05	30.25
45	rs4862423	T	C	T	C	0.0123	0.0302	0.401	0.3844	FALSE	FALSE	FALSE	finn-b-H7_RETIVASCOCCLUSION	4	185726548	0.0369	204613	0.4139	Retinal vascular occlusion || id:finn-b-H7_RETIVASCOCCLUSION	Retinal vascular occlusion	Retinal vascular occlusion || ||	TRUE	igd	4	185726548	0.0019	4.45E-10	200622	ebi-a-GCST90002232	Fasting glucose || id:ebi-a-GCST90002232	TRUE	reported	igd	2	TRUE	NA	NA	0.000208852	200622	3.27E-06	204613	TRUE	5.72E-05	41.9086	7.27E-05	41.9086
46	rs507666	A	G	A	G	0.0164	-0.0038	0.189	0.2006	FALSE	FALSE	FALSE	finn-b-H7_RETIVASCOCCLUSION	9	136149399	0.0447	204613	0.9315	Retinal vascular occlusion || id:finn-b-H7_RETIVASCOCCLUSION	Retinal vascular occlusion	Retinal vascular occlusion || ||	TRUE	igd	9	136149399	0.0021	6.99E-17	200622	ebi-a-GCST90002232	Fasting glucose || id:ebi-a-GCST90002232	TRUE	reported	igd	2	TRUE	NA	NA	0.000303909	200622	3.53E-08	204613	TRUE	4.04E-08	60.9887	8.25E-05	60.9887
47	rs537183	T	C	T	C	0.0663	0.0487	0.64	0.658	FALSE	FALSE	FALSE	finn-b-H7_RETIVASCOCCLUSION	2	169774646	0.0378	204613	0.1975	Retinal vascular occlusion || id:finn-b-H7_RETIVASCOCCLUSION	Retinal vascular occlusion	Retinal vascular occlusion || ||	TRUE	igd	2	169774646	0.0017	1.00E-200	200622	ebi-a-GCST90002232	Fasting glucose || id:ebi-a-GCST90002232	TRUE	reported	igd	2	TRUE	NA	NA	0.00752445	200622	8.11E-06	204613	TRUE	7.00E-158	1521	0.00202553	1521
48	rs6113722	A	G	A	G	-0.0424	0.07	0.066	0.03718	FALSE	FALSE	FALSE	finn-b-H7_RETIVASCOCCLUSION	20	22557099	0.0953	204613	0.4625	Retinal vascular occlusion || id:finn-b-H7_RETIVASCOCCLUSION	Retinal vascular occlusion	Retinal vascular occlusion || ||	TRUE	igd	20	22557099	0.0044	7.66E-25	200622	ebi-a-GCST90002232	Fasting glucose || id:ebi-a-GCST90002232	TRUE	reported	igd	2	TRUE	NA	NA	0.000462649	200622	2.64E-06	204613	TRUE	2.45E-10	92.8595	0.000221642	92.8595
49	rs6489811	G	A	G	A	0.011	-0.0083	0.512	0.6064	FALSE	FALSE	FALSE	finn-b-H7_RETIVASCOCCLUSION	12	121893626	0.0367	204613	0.8204	Retinal vascular occlusion || id:finn-b-H7_RETIVASCOCCLUSION	Retinal vascular occlusion	Retinal vascular occlusion || ||	TRUE	igd	12	121893626	0.0018	3.27E-09	200622	ebi-a-GCST90002232	Fasting glucose || id:ebi-a-GCST90002232	TRUE	reported	igd	2	TRUE	NA	NA	0.000186117	200622	2.50E-07	204613	TRUE	2.87E-05	37.3457	6.05E-05	37.3457
50	rs6538804	G	C	G	C	-0.0142	-0.0245	0.377	0.355	FALSE	TRUE	FALSE	finn-b-H7_RETIVASCOCCLUSION	12	97848910	0.0374	204613	0.5124	Retinal vascular occlusion || id:finn-b-H7_RETIVASCOCCLUSION	Retinal vascular occlusion	Retinal vascular occlusion || ||	TRUE	igd	12	97848910	0.0019	9.41E-14	200622	ebi-a-GCST90002232	Fasting glucose || id:ebi-a-GCST90002232	TRUE	reported	igd	2	TRUE	NA	NA	0.000278339	200622	2.10E-06	204613	TRUE	1.24E-06	55.856	9.47E-05	55.856
51	rs6598541	G	A	G	A	-0.0114	-0.04	0.648	0.6508	FALSE	FALSE	FALSE	finn-b-H7_RETIVASCOCCLUSION	15	99271135	0.0375	204613	0.2864	Retinal vascular occlusion || id:finn-b-H7_RETIVASCOCCLUSION	Retinal vascular occlusion	Retinal vascular occlusion || ||	TRUE	igd	15	99271135	0.0017	4.12E-12	200622	ebi-a-GCST90002232	Fasting glucose || id:ebi-a-GCST90002232	TRUE	reported	igd	2	TRUE	NA	NA	0.000224099	200622	5.56E-06	204613	TRUE	5.96E-05	44.9689	5.93E-05	44.9689
52	rs6662924	A	C	A	C	0.0143	-0.0608	0.198	0.1987	FALSE	FALSE	FALSE	finn-b-H7_RETIVASCOCCLUSION	1	100894419	0.0448	204613	0.1747	Retinal vascular occlusion || id:finn-b-H7_RETIVASCOCCLUSION	Retinal vascular occlusion	Retinal vascular occlusion || ||	TRUE	igd	1	100894419	0.0023	3.34E-10	200622	ebi-a-GCST90002232	Fasting glucose || id:ebi-a-GCST90002232	TRUE	reported	igd	2	TRUE	NA	NA	0.000192645	200622	9.00E-06	204613	TRUE	0.000534389	38.656	6.49E-05	38.656
53	rs6808574	C	T	C	T	0.0127	-0.0264	0.606	0.6092	FALSE	FALSE	FALSE	finn-b-H7_RETIVASCOCCLUSION	3	187740523	0.0367	204613	0.4716	Retinal vascular occlusion || id:finn-b-H7_RETIVASCOCCLUSION	Retinal vascular occlusion	Retinal vascular occlusion || ||	TRUE	igd	3	187740523	0.0017	7.21E-14	200622	ebi-a-GCST90002232	Fasting glucose || id:ebi-a-GCST90002232	TRUE	reported	igd	2	TRUE	NA	NA	0.000278109	200622	2.53E-06	204613	TRUE	1.57E-06	55.8097	7.70E-05	55.8097
54	rs7012637	A	G	A	G	-0.018	0.0229	0.47	0.5082	FALSE	FALSE	FALSE	finn-b-H7_RETIVASCOCCLUSION	8	9173209	0.0408	204613	0.5734	Retinal vascular occlusion || id:finn-b-H7_RETIVASCOCCLUSION	Retinal vascular occlusion	Retinal vascular occlusion || ||	TRUE	igd	8	9173209	0.0017	9.75E-25	200622	ebi-a-GCST90002232	Fasting glucose || id:ebi-a-GCST90002232	TRUE	reported	igd	2	TRUE	NA	NA	0.000558509	200622	1.54E-06	204613	TRUE	1.02E-12	112.111	0.000161417	112.111
55	rs7095788	T	C	T	C	-0.0106	-0.0411	0.358	0.3285	FALSE	FALSE	FALSE	finn-b-H7_RETIVASCOCCLUSION	10	95384152	0.0381	204613	0.2811	Retinal vascular occlusion || id:finn-b-H7_RETIVASCOCCLUSION	Retinal vascular occlusion	Retinal vascular occlusion || ||	TRUE	igd	10	95384152	0.0018	1.98E-09	200622	ebi-a-GCST90002232	Fasting glucose || id:ebi-a-GCST90002232	TRUE	reported	igd	2	TRUE	NA	NA	0.000172829	200622	5.69E-06	204613	TRUE	0.000613937	34.679	5.16E-05	34.679
56	rs7163757	T	C	T	C	-0.0217	0.0201	0.433	0.5539	FALSE	FALSE	FALSE	finn-b-H7_RETIVASCOCCLUSION	15	62391608	0.036	204613	0.5757	Retinal vascular occlusion || id:finn-b-H7_RETIVASCOCCLUSION	Retinal vascular occlusion	Retinal vascular occlusion || ||	TRUE	igd	15	62391608	0.0016	2.64E-36	200622	ebi-a-GCST90002232	Fasting glucose || id:ebi-a-GCST90002232	TRUE	reported	igd	2	TRUE	NA	NA	0.000916025	200622	1.52E-06	204613	TRUE	2.40E-20	183.941	0.000231217	183.941
57	rs7178572	G	A	G	A	0.0121	-0.0275	0.679	0.6755	FALSE	FALSE	FALSE	finn-b-H7_RETIVASCOCCLUSION	15	77747190	0.0383	204613	0.4725	Retinal vascular occlusion || id:finn-b-H7_RETIVASCOCCLUSION	Retinal vascular occlusion	Retinal vascular occlusion || ||	TRUE	igd	15	77747190	0.0018	7.09E-10	200622	ebi-a-GCST90002232	Fasting glucose || id:ebi-a-GCST90002232	TRUE	reported	igd	2	TRUE	NA	NA	0.000225192	200622	2.52E-06	204613	TRUE	1.94E-05	45.1883	6.38E-05	45.1883
58	rs7708285	A	G	A	G	-0.0133	0.0806	0.686	0.7779	FALSE	FALSE	FALSE	finn-b-H7_RETIVASCOCCLUSION	5	76425867	0.0431	204613	0.0615007	Retinal vascular occlusion || id:finn-b-H7_RETIVASCOCCLUSION	Retinal vascular occlusion	Retinal vascular occlusion || ||	TRUE	igd	5	76425867	0.0019	1.25E-09	200622	ebi-a-GCST90002232	Fasting glucose || id:ebi-a-GCST90002232	TRUE	reported	igd	2	TRUE	NA	NA	0.000244183	200622	1.71E-05	204613	TRUE	0.000254148	49	7.62E-05	49
59	rs77981966	T	C	T	C	-0.0246	0.2094	0.055	0.03301	FALSE	FALSE	FALSE	finn-b-H7_RETIVASCOCCLUSION	2	43777964	0.1006	204613	0.0373302	Retinal vascular occlusion || id:finn-b-H7_RETIVASCOCCLUSION	Retinal vascular occlusion	Retinal vascular occlusion || ||	TRUE	igd	2	43777964	0.0035	1.58E-14	200622	ebi-a-GCST90002232	Fasting glucose || id:ebi-a-GCST90002232	TRUE	reported	igd	2	TRUE	NA	NA	0.00024618	200622	2.12E-05	204613	TRUE	0.000416234	49.4008	6.29E-05	49.4008
60	rs78132593	A	C	A	C	-0.0147	-0.0017	0.203	0.1916	FALSE	FALSE	FALSE	finn-b-H7_RETIVASCOCCLUSION	1	150868102	0.0456	204613	0.9709	Retinal vascular occlusion || id:finn-b-H7_RETIVASCOCCLUSION	Retinal vascular occlusion	Retinal vascular occlusion || ||	TRUE	igd	1	150868102	0.0022	2.60E-10	200622	ebi-a-GCST90002232	Fasting glucose || id:ebi-a-GCST90002232	TRUE	reported	igd	2	TRUE	NA	NA	0.000222494	200622	6.79E-09	204613	TRUE	2.34E-06	44.6467	6.99E-05	44.6467
61	rs7903146	T	C	T	C	0.0259	0.0149	0.307	0.1989	FALSE	FALSE	FALSE	finn-b-H7_RETIVASCOCCLUSION	10	114758349	0.0449	204613	0.7402	Retinal vascular occlusion || id:finn-b-H7_RETIVASCOCCLUSION	Retinal vascular occlusion	Retinal vascular occlusion || ||	TRUE	igd	10	114758349	0.0019	1.99E-35	200622	ebi-a-GCST90002232	Fasting glucose || id:ebi-a-GCST90002232	TRUE	reported	igd	2	TRUE	NA	NA	0.000925371	200622	5.38E-07	204613	TRUE	3.35E-21	185.82	0.000285431	185.82
62	rs878521	A	G	A	G	0.0549	0.0432	0.249	0.2074	FALSE	FALSE	FALSE	finn-b-H7_RETIVASCOCCLUSION	7	44255643	0.0443	204613	0.3293	Retinal vascular occlusion || id:finn-b-H7_RETIVASCOCCLUSION	Retinal vascular occlusion	Retinal vascular occlusion || ||	TRUE	igd	7	44255643	0.002	2.65E-174	200622	ebi-a-GCST90002232	Fasting glucose || id:ebi-a-GCST90002232	TRUE	reported	igd	2	TRUE	NA	NA	0.00374182	200622	4.65E-06	204613	TRUE	6.61E-79	753.503	0.00112723	753.503
63	rs896854	C	T	C	T	-0.0099	-0.0272	0.542	0.5178	FALSE	FALSE	FALSE	finn-b-H7_RETIVASCOCCLUSION	8	95960511	0.0359	204613	0.4492	Retinal vascular occlusion || id:finn-b-H7_RETIVASCOCCLUSION	Retinal vascular occlusion	Retinal vascular occlusion || ||	TRUE	igd	8	95960511	0.0016	5.61E-09	200622	ebi-a-GCST90002232	Fasting glucose || id:ebi-a-GCST90002232	TRUE	reported	igd	2	TRUE	NA	NA	0.000190798	200622	2.81E-06	204613	TRUE	0.00011179	38.2852	4.87E-05	38.2852
64	rs9348441	A	T	A	T	0.0176	0.0234	0.272	0.3286	FALSE	TRUE	FALSE	finn-b-H7_RETIVASCOCCLUSION	6	20680678	0.038	204613	0.537901	Retinal vascular occlusion || id:finn-b-H7_RETIVASCOCCLUSION	Retinal vascular occlusion	Retinal vascular occlusion || ||	TRUE	igd	6	20680678	0.0018	4.40E-20	200622	ebi-a-GCST90002232	Fasting glucose || id:ebi-a-GCST90002232	TRUE	reported	igd	2	TRUE	NA	NA	0.00047632	200622	1.85E-06	204613	TRUE	7.32E-11	95.6049	0.000122675	95.6049
65	rs9650069	T	C	T	C	-0.0286	0.039	0.284	0.3759	FALSE	FALSE	FALSE	finn-b-H7_RETIVASCOCCLUSION	8	118204020	0.0369	204613	0.2907	Retinal vascular occlusion || id:finn-b-H7_RETIVASCOCCLUSION	Retinal vascular occlusion	Retinal vascular occlusion || ||	TRUE	igd	8	118204020	0.0018	8.31E-58	200622	ebi-a-GCST90002232	Fasting glucose || id:ebi-a-GCST90002232	TRUE	reported	igd	2	TRUE	NA	NA	0.0012568	200622	5.46E-06	204613	TRUE	5.40E-26	252.457	0.000332655	252.457
