# Supplementary material for: Insights into modifiable risk factors of retinal vascular occlusion: A Mendelian randomization study
Source: Medicine (Baltimore). 2025 May 2;104(18):e41752. doi: 10.1097/MD.0000000000041752 (PMC12055163; doi:10.1097/MD.0000000000041752)
Supplement: Supplementary file 4 [file medi-104-e41752-s004.xlsx]

## Sheet: datasets 4 Fasting Insulin
the details of SNPs in fasting insulin on RVO	SNP	effect_allele.exposure	other_allele.exposure	effect_allele.outcome	other_allele.outcome	beta.exposure	beta.outcome	eaf.exposure	eaf.outcome	remove	palindromic	ambiguous	id.outcome	chr	pos	se.outcome	samplesize.outcome	pval.outcome	outcome	originalname.outcome	outcome.deprecated	mr_keep.outcome	data_source.outcome	chr.exposure	pos.exposure	se.exposure	pval.exposure	samplesize.exposure	id.exposure	exposure	mr_keep.exposure	pval_origin.exposure	data_source.exposure	action	mr_keep	units.outcome	units.exposure	rsq.exposure	effective_n.exposure	rsq.outcome	effective_n.outcome	steiger_dir	steiger_pval	F	R2
1	rs10050393	C	T	C	T	-0.009	0.0195	0.46	0.505	FALSE	FALSE	FALSE	finn-b-H7_RETIVASCOCCLUSION	5	157918946	0.0359	204613	0.587	Retinal vascular occlusion || id:finn-b-H7_RETIVASCOCCLUSION	Retinal vascular occlusion	Retinal vascular occlusion || ||	TRUE	igd	5	157918946	0.0019	4.84E-08	151031	ebi-a-GCST90002238	Fasting insulin || id:ebi-a-GCST90002238	TRUE	reported	igd	2	TRUE	NA	NA	0.000148543	151031	1.44E-06	204613	TRUE	0.0012001	22.4377	4.02E-05
2	rs10865959	C	G	C	G	0.0138	-0.0284	0.3	0.2533	FALSE	TRUE	FALSE	finn-b-H7_RETIVASCOCCLUSION	3	49891002	0.0413	204613	0.4919	Retinal vascular occlusion || id:finn-b-H7_RETIVASCOCCLUSION	Retinal vascular occlusion	Retinal vascular occlusion || ||	TRUE	igd	3	49891002	0.0022	1.99E-08	151031	ebi-a-GCST90002238	Fasting insulin || id:ebi-a-GCST90002238	TRUE	reported	igd	2	TRUE	NA	NA	0.000260459	151031	2.31E-06	204613	TRUE	1.64E-05	39.3471	8.00E-05
3	rs116141873	T	G	T	G	0.0428	0.1679	0.032	0.02726	FALSE	FALSE	FALSE	finn-b-H7_RETIVASCOCCLUSION	6	34222201	0.1107	204613	0.1294	Retinal vascular occlusion || id:finn-b-H7_RETIVASCOCCLUSION	Retinal vascular occlusion	Retinal vascular occlusion || ||	TRUE	igd	6	34222201	0.0059	1.42E-11	151031	ebi-a-GCST90002238	Fasting insulin || id:ebi-a-GCST90002238	TRUE	reported	igd	2	TRUE	NA	NA	0.000348315	151031	1.12E-05	204613	TRUE	6.37E-06	52.624	0.000113486
4	rs11708067	G	A	G	A	0.0135	0.0143	0.177	0.1696	FALSE	FALSE	FALSE	finn-b-H7_RETIVASCOCCLUSION	3	123065778	0.0475	204613	0.7642	Retinal vascular occlusion || id:finn-b-H7_RETIVASCOCCLUSION	Retinal vascular occlusion	Retinal vascular occlusion || ||	TRUE	igd	3	123065778	0.0023	1.30E-09	151031	ebi-a-GCST90002238	Fasting insulin || id:ebi-a-GCST90002238	TRUE	reported	igd	2	TRUE	NA	NA	0.000228062	151031	4.43E-07	204613	TRUE	2.08E-05	34.4518	5.31E-05
5	rs11727676	C	T	C	T	0.0203	0.0086	0.084	0.08544	FALSE	FALSE	FALSE	finn-b-H7_RETIVASCOCCLUSION	4	145659064	0.0641	204613	0.8938	Retinal vascular occlusion || id:finn-b-H7_RETIVASCOCCLUSION	Retinal vascular occlusion	Retinal vascular occlusion || ||	TRUE	igd	4	145659064	0.0039	2.90E-08	151031	ebi-a-GCST90002238	Fasting insulin || id:ebi-a-GCST90002238	TRUE	reported	igd	2	TRUE	NA	NA	0.00017936	151031	8.80E-08	204613	TRUE	0.000113126	27.0934	6.34E-05
6	rs118164457	C	T	C	T	0.0345	0.1351	0.037	0.01341	FALSE	FALSE	FALSE	finn-b-H7_RETIVASCOCCLUSION	10	89680631	0.1575	204613	0.391	Retinal vascular occlusion || id:finn-b-H7_RETIVASCOCCLUSION	Retinal vascular occlusion	Retinal vascular occlusion || ||	TRUE	igd	10	89680631	0.0057	3.86E-10	151031	ebi-a-GCST90002238	Fasting insulin || id:ebi-a-GCST90002238	TRUE	reported	igd	2	TRUE	NA	NA	0.000242506	151031	3.60E-06	204613	TRUE	5.54E-05	36.6343	8.48E-05
7	rs1206760	A	G	A	G	-0.0112	0.0031	0.522	0.4802	FALSE	FALSE	FALSE	finn-b-H7_RETIVASCOCCLUSION	20	45582472	0.0359	204613	0.9306	Retinal vascular occlusion || id:finn-b-H7_RETIVASCOCCLUSION	Retinal vascular occlusion	Retinal vascular occlusion || ||	TRUE	igd	20	45582472	0.0019	8.82E-10	151031	ebi-a-GCST90002238	Fasting insulin || id:ebi-a-GCST90002238	TRUE	reported	igd	2	TRUE	NA	NA	0.000230022	151031	3.64E-08	204613	TRUE	1.01E-05	34.7479	6.26E-05
8	rs12454712	C	T	C	T	-0.0142	0.0031	0.398	0.4881	FALSE	FALSE	FALSE	finn-b-H7_RETIVASCOCCLUSION	18	60845884	0.0361	204613	0.9319	Retinal vascular occlusion || id:finn-b-H7_RETIVASCOCCLUSION	Retinal vascular occlusion	Retinal vascular occlusion || ||	TRUE	igd	18	60845884	0.0025	1.78E-09	151031	ebi-a-GCST90002238	Fasting insulin || id:ebi-a-GCST90002238	TRUE	reported	igd	2	TRUE	NA	NA	0.000213572	151031	3.60E-08	204613	TRUE	2.12E-05	32.2624	9.66E-05
9	rs1260326	C	T	C	T	0.0231	0.0172	0.587	0.649	FALSE	FALSE	FALSE	finn-b-H7_RETIVASCOCCLUSION	2	27730940	0.0376	204613	0.6468	Retinal vascular occlusion || id:finn-b-H7_RETIVASCOCCLUSION	Retinal vascular occlusion	Retinal vascular occlusion || ||	TRUE	igd	2	27730940	0.0019	8.42E-38	151031	ebi-a-GCST90002238	Fasting insulin || id:ebi-a-GCST90002238	TRUE	reported	igd	2	TRUE	NA	NA	0.000977758	151031	1.02E-06	204613	TRUE	4.57E-19	147.814	0.000258727
10	rs13258890	C	T	C	T	-0.0128	-0.0065	0.252	0.2089	FALSE	FALSE	FALSE	finn-b-H7_RETIVASCOCCLUSION	8	23615445	0.044	204613	0.8819	Retinal vascular occlusion || id:finn-b-H7_RETIVASCOCCLUSION	Retinal vascular occlusion	Retinal vascular occlusion || ||	TRUE	igd	8	23615445	0.0025	2.77E-08	151031	ebi-a-GCST90002238	Fasting insulin || id:ebi-a-GCST90002238	TRUE	reported	igd	2	TRUE	NA	NA	0.000173542	151031	1.07E-07	204613	TRUE	0.000152379	26.2144	6.18E-05
11	rs13389219	T	C	T	C	-0.0199	-0.0814	0.409	0.3475	FALSE	FALSE	FALSE	finn-b-H7_RETIVASCOCCLUSION	2	165528876	0.0377	204613	0.0308702	Retinal vascular occlusion || id:finn-b-H7_RETIVASCOCCLUSION	Retinal vascular occlusion	Retinal vascular occlusion || ||	TRUE	igd	2	165528876	0.0019	5.84E-28	151031	ebi-a-GCST90002238	Fasting insulin || id:ebi-a-GCST90002238	TRUE	reported	igd	2	TRUE	NA	NA	0.000725811	151031	2.28E-05	204613	TRUE	6.30E-11	109.698	0.000191446
12	rs1351394	C	T	C	T	0.0111	0.0556	0.529	0.4794	FALSE	FALSE	FALSE	finn-b-H7_RETIVASCOCCLUSION	12	66351826	0.0358	204613	0.1211	Retinal vascular occlusion || id:finn-b-H7_RETIVASCOCCLUSION	Retinal vascular occlusion	Retinal vascular occlusion || ||	TRUE	igd	12	66351826	0.0018	2.71E-09	151031	ebi-a-GCST90002238	Fasting insulin || id:ebi-a-GCST90002238	TRUE	reported	igd	2	TRUE	NA	NA	0.000251728	151031	1.18E-05	204613	TRUE	0.000247178	38.0278	6.14E-05
13	rs1474696	G	A	G	A	0.0147	-0.005	0.476	0.5256	FALSE	FALSE	FALSE	finn-b-H7_RETIVASCOCCLUSION	6	127449246	0.0358	204613	0.8885	Retinal vascular occlusion || id:finn-b-H7_RETIVASCOCCLUSION	Retinal vascular occlusion	Retinal vascular occlusion || ||	TRUE	igd	6	127449246	0.0018	3.02E-16	151031	ebi-a-GCST90002238	Fasting insulin || id:ebi-a-GCST90002238	TRUE	reported	igd	2	TRUE	NA	NA	0.000441405	151031	9.53E-08	204613	TRUE	1.04E-09	66.6944	0.000107796
14	rs17036126	T	C	T	C	0.0209	-0.0088	0.129	0.09446	FALSE	FALSE	FALSE	finn-b-H7_RETIVASCOCCLUSION	3	12287863	0.0614	204613	0.8859	Retinal vascular occlusion || id:finn-b-H7_RETIVASCOCCLUSION	Retinal vascular occlusion	Retinal vascular occlusion || ||	TRUE	igd	3	12287863	0.003	1.28E-10	151031	ebi-a-GCST90002238	Fasting insulin || id:ebi-a-GCST90002238	TRUE	reported	igd	2	TRUE	NA	NA	0.000321255	151031	1.00E-07	204613	TRUE	2.10E-07	48.5344	9.82E-05
15	rs17331151	T	C	T	C	-0.0162	0.0085	0.106	0.08737	FALSE	FALSE	FALSE	finn-b-H7_RETIVASCOCCLUSION	3	52844534	0.0633	204613	0.8936	Retinal vascular occlusion || id:finn-b-H7_RETIVASCOCCLUSION	Retinal vascular occlusion	Retinal vascular occlusion || ||	TRUE	igd	3	52844534	0.0031	1.52E-08	151031	ebi-a-GCST90002238	Fasting insulin || id:ebi-a-GCST90002238	TRUE	reported	igd	2	TRUE	NA	NA	0.000180787	151031	8.81E-08	204613	TRUE	0.000106114	27.3091	4.97E-05
16	rs2108349	A	G	A	G	-0.0115	-0.0092	0.686	0.5289	FALSE	FALSE	FALSE	finn-b-H7_RETIVASCOCCLUSION	7	50786663	0.0361	204613	0.7988	Retinal vascular occlusion || id:finn-b-H7_RETIVASCOCCLUSION	Retinal vascular occlusion	Retinal vascular occlusion || ||	TRUE	igd	7	50786663	0.002	1.13E-08	151031	ebi-a-GCST90002238	Fasting insulin || id:ebi-a-GCST90002238	TRUE	reported	igd	2	TRUE	NA	NA	0.000218867	151031	3.17E-07	204613	TRUE	2.73E-05	33.0625	5.70E-05
17	rs2780215	G	A	G	A	-0.0392	-0.0256	0.042	0.03079	FALSE	FALSE	FALSE	finn-b-H7_RETIVASCOCCLUSION	6	34236973	0.1056	204613	0.8085	Retinal vascular occlusion || id:finn-b-H7_RETIVASCOCCLUSION	Retinal vascular occlusion	Retinal vascular occlusion || ||	TRUE	igd	6	34236973	0.0063	1.06E-09	151031	ebi-a-GCST90002238	Fasting insulin || id:ebi-a-GCST90002238	TRUE	reported	igd	2	TRUE	NA	NA	0.000256283	151031	2.87E-07	204613	TRUE	5.08E-06	38.716	0.000123656
18	rs2845885	T	C	T	C	-0.0204	-0.0107	0.931	0.9221	FALSE	FALSE	FALSE	finn-b-H7_RETIVASCOCCLUSION	11	63869062	0.0674	204613	0.8741	Retinal vascular occlusion || id:finn-b-H7_RETIVASCOCCLUSION	Retinal vascular occlusion	Retinal vascular occlusion || ||	TRUE	igd	11	63869062	0.0039	1.18E-08	151031	ebi-a-GCST90002238	Fasting insulin || id:ebi-a-GCST90002238	TRUE	reported	igd	2	TRUE	NA	NA	0.000181131	151031	1.23E-07	204613	TRUE	0.000111552	27.3609	5.35E-05
19	rs2943646	G	A	G	A	0.025	0.0476	0.623	0.6385	FALSE	FALSE	FALSE	finn-b-H7_RETIVASCOCCLUSION	2	227099534	0.0371	204613	0.1998	Retinal vascular occlusion || id:finn-b-H7_RETIVASCOCCLUSION	Retinal vascular occlusion	Retinal vascular occlusion || ||	TRUE	igd	2	227099534	0.0019	8.47E-39	151031	ebi-a-GCST90002238	Fasting insulin || id:ebi-a-GCST90002238	TRUE	reported	igd	2	TRUE	NA	NA	0.00114503	151031	8.05E-06	204613	TRUE	6.11E-20	173.13	0.000293589
20	rs35000407	G	T	G	T	-0.0258	-0.0475	0.117	0.1707	FALSE	FALSE	FALSE	finn-b-H7_RETIVASCOCCLUSION	3	12351521	0.0476	204613	0.3187	Retinal vascular occlusion || id:finn-b-H7_RETIVASCOCCLUSION	Retinal vascular occlusion	Retinal vascular occlusion || ||	TRUE	igd	3	12351521	0.0028	1.50E-21	151031	ebi-a-GCST90002238	Fasting insulin || id:ebi-a-GCST90002238	TRUE	reported	igd	2	TRUE	NA	NA	0.000561848	151031	4.87E-06	204613	TRUE	2.33E-10	84.9031	0.000137536
21	rs3775380	G	A	G	A	0.0119	0.0455	0.5	0.5325	FALSE	FALSE	FALSE	finn-b-H7_RETIVASCOCCLUSION	4	89739808	0.0359	204613	0.2046	Retinal vascular occlusion || id:finn-b-H7_RETIVASCOCCLUSION	Retinal vascular occlusion	Retinal vascular occlusion || ||	TRUE	igd	4	89739808	0.0018	1.48E-11	151031	ebi-a-GCST90002238	Fasting insulin || id:ebi-a-GCST90002238	TRUE	reported	igd	2	TRUE	NA	NA	0.00028931	151031	7.85E-06	204613	TRUE	2.81E-05	43.7068	7.08E-05
22	rs459193	G	A	G	A	0.0181	-0.0021	0.715	0.6827	FALSE	FALSE	FALSE	finn-b-H7_RETIVASCOCCLUSION	5	55806751	0.0384	204613	0.9574	Retinal vascular occlusion || id:finn-b-H7_RETIVASCOCCLUSION	Retinal vascular occlusion	Retinal vascular occlusion || ||	TRUE	igd	5	55806751	0.0021	1.12E-18	151031	ebi-a-GCST90002238	Fasting insulin || id:ebi-a-GCST90002238	TRUE	reported	igd	2	TRUE	NA	NA	0.000491637	151031	1.46E-08	204613	TRUE	7.96E-11	74.288	0.000133517
23	rs4865796	A	G	A	G	0.0165	0.0335	0.707	0.6668	FALSE	FALSE	FALSE	finn-b-H7_RETIVASCOCCLUSION	5	53272664	0.038	204613	0.3774	Retinal vascular occlusion || id:finn-b-H7_RETIVASCOCCLUSION	Retinal vascular occlusion	Retinal vascular occlusion || ||	TRUE	igd	5	53272664	0.002	7.33E-17	151031	ebi-a-GCST90002238	Fasting insulin || id:ebi-a-GCST90002238	TRUE	reported	igd	2	TRUE	NA	NA	0.000450455	151031	3.80E-06	204613	TRUE	1.33E-08	68.0625	0.000112794
24	rs5017305	T	A	T	A	-0.0137	-0.0163	0.764	0.8372	FALSE	TRUE	FALSE	finn-b-H7_RETIVASCOCCLUSION	2	630902	0.0484	204613	0.7364	Retinal vascular occlusion || id:finn-b-H7_RETIVASCOCCLUSION	Retinal vascular occlusion	Retinal vascular occlusion || ||	TRUE	igd	2	630902	0.0026	1.07E-08	151031	ebi-a-GCST90002238	Fasting insulin || id:ebi-a-GCST90002238	TRUE	reported	igd	2	TRUE	NA	NA	0.000183804	151031	5.54E-07	204613	TRUE	0.000158636	27.7648	6.77E-05
25	rs62271373	A	T	A	T	0.0256	-0.1464	0.059	0.04402	FALSE	TRUE	FALSE	finn-b-H7_RETIVASCOCCLUSION	3	150066540	0.0881	204613	0.0966407	Retinal vascular occlusion || id:finn-b-H7_RETIVASCOCCLUSION	Retinal vascular occlusion	Retinal vascular occlusion || ||	TRUE	igd	3	150066540	0.0048	1.60E-08	151031	ebi-a-GCST90002238	Fasting insulin || id:ebi-a-GCST90002238	TRUE	reported	igd	2	TRUE	NA	NA	0.000188302	151031	1.35E-05	204613	TRUE	0.00305321	28.4444	7.28E-05
26	rs6487237	A	C	A	C	0.0154	-0.0754	0.79	0.8097	FALSE	FALSE	FALSE	finn-b-H7_RETIVASCOCCLUSION	12	21699928	0.0457	204613	0.0987211	Retinal vascular occlusion || id:finn-b-H7_RETIVASCOCCLUSION	Retinal vascular occlusion	Retinal vascular occlusion || ||	TRUE	igd	12	21699928	0.0026	4.68E-09	151031	ebi-a-GCST90002238	Fasting insulin || id:ebi-a-GCST90002238	TRUE	reported	igd	2	TRUE	NA	NA	0.000232238	151031	1.33E-05	204613	TRUE	0.00063238	35.0828	7.87E-05
27	rs6674544	A	G	A	G	0.0177	-0.0326	0.574	0.5968	FALSE	FALSE	FALSE	finn-b-H7_RETIVASCOCCLUSION	1	219628973	0.0366	204613	0.3733	Retinal vascular occlusion || id:finn-b-H7_RETIVASCOCCLUSION	Retinal vascular occlusion	Retinal vascular occlusion || ||	TRUE	igd	1	219628973	0.002	6.97E-21	151031	ebi-a-GCST90002238	Fasting insulin || id:ebi-a-GCST90002238	TRUE	reported	igd	2	TRUE	NA	NA	0.000518324	151031	3.88E-06	204613	TRUE	8.69E-10	78.3225	0.000153214
28	rs6855363	C	T	C	T	-0.0125	-0.0126	0.347	0.245	FALSE	FALSE	FALSE	finn-b-H7_RETIVASCOCCLUSION	4	157670537	0.0415	204613	0.761001	Retinal vascular occlusion || id:finn-b-H7_RETIVASCOCCLUSION	Retinal vascular occlusion	Retinal vascular occlusion || ||	TRUE	igd	4	157670537	0.002	4.04E-08	151031	ebi-a-GCST90002238	Fasting insulin || id:ebi-a-GCST90002238	TRUE	reported	igd	2	TRUE	NA	NA	0.000258576	151031	4.51E-07	204613	TRUE	5.56E-06	39.0625	7.08E-05
29	rs6905288	A	G	A	G	0.0112	0.0632	0.602	0.5672	FALSE	FALSE	FALSE	finn-b-H7_RETIVASCOCCLUSION	6	43758873	0.0364	204613	0.0821807	Retinal vascular occlusion || id:finn-b-H7_RETIVASCOCCLUSION	Retinal vascular occlusion	Retinal vascular occlusion || ||	TRUE	igd	6	43758873	0.0019	7.75E-09	151031	ebi-a-GCST90002238	Fasting insulin || id:ebi-a-GCST90002238	TRUE	reported	igd	2	TRUE	NA	NA	0.000230022	151031	1.47E-05	204613	TRUE	0.000839133	34.7479	6.01E-05
30	rs7012814	A	G	A	G	-0.0219	0.023	0.471	0.5082	FALSE	FALSE	FALSE	finn-b-H7_RETIVASCOCCLUSION	8	9173358	0.0408	204613	0.573	Retinal vascular occlusion || id:finn-b-H7_RETIVASCOCCLUSION	Retinal vascular occlusion	Retinal vascular occlusion || ||	TRUE	igd	8	9173358	0.0019	8.34E-30	151031	ebi-a-GCST90002238	Fasting insulin || id:ebi-a-GCST90002238	TRUE	reported	igd	2	TRUE	NA	NA	0.000878899	151031	1.55E-06	204613	TRUE	5.56E-17	132.856	0.000238998
31	rs7133378	A	G	A	G	-0.0127	-0.0054	0.339	0.2833	FALSE	FALSE	FALSE	finn-b-H7_RETIVASCOCCLUSION	12	124409502	0.0399	204613	0.8914	Retinal vascular occlusion || id:finn-b-H7_RETIVASCOCCLUSION	Retinal vascular occlusion	Retinal vascular occlusion || ||	TRUE	igd	12	124409502	0.002	6.00E-11	151031	ebi-a-GCST90002238	Fasting insulin || id:ebi-a-GCST90002238	TRUE	reported	igd	2	TRUE	NA	NA	0.000266914	151031	8.95E-08	204613	TRUE	2.27E-06	40.3225	7.23E-05
32	rs73013411	A	C	A	C	-0.018	0.1351	0.12	0.08219	FALSE	FALSE	FALSE	finn-b-H7_RETIVASCOCCLUSION	6	164126233	0.0654	204613	0.0389798	Retinal vascular occlusion || id:finn-b-H7_RETIVASCOCCLUSION	Retinal vascular occlusion	Retinal vascular occlusion || ||	TRUE	igd	6	164126233	0.0032	2.08E-08	151031	ebi-a-GCST90002238	Fasting insulin || id:ebi-a-GCST90002238	TRUE	reported	igd	2	TRUE	NA	NA	0.000209456	151031	2.09E-05	204613	TRUE	0.00349731	31.6406	6.84E-05
33	rs731839	A	G	A	G	-0.0121	0.0105	0.658	0.6568	FALSE	FALSE	FALSE	finn-b-H7_RETIVASCOCCLUSION	19	33899065	0.0377	204613	0.780601	Retinal vascular occlusion || id:finn-b-H7_RETIVASCOCCLUSION	Retinal vascular occlusion	Retinal vascular occlusion || ||	TRUE	igd	19	33899065	0.0019	3.86E-11	151031	ebi-a-GCST90002238	Fasting insulin || id:ebi-a-GCST90002238	TRUE	reported	igd	2	TRUE	NA	NA	0.000268464	151031	3.79E-07	204613	TRUE	3.34E-06	40.5568	6.59E-05
34	rs75179845	C	T	C	T	0.0216	-0.1123	0.079	0.1334	FALSE	FALSE	FALSE	finn-b-H7_RETIVASCOCCLUSION	9	136132954	0.0524	204613	0.0319198	Retinal vascular occlusion || id:finn-b-H7_RETIVASCOCCLUSION	Retinal vascular occlusion	Retinal vascular occlusion || ||	TRUE	igd	9	136132954	0.0035	6.05E-11	151031	ebi-a-GCST90002238	Fasting insulin || id:ebi-a-GCST90002238	TRUE	reported	igd	2	TRUE	NA	NA	0.000252117	151031	2.24E-05	204613	TRUE	0.0010225	38.0865	6.79E-05
35	rs7903146	T	C	T	C	-0.0116	0.0149	0.307	0.1989	FALSE	FALSE	FALSE	finn-b-H7_RETIVASCOCCLUSION	10	114758349	0.0449	204613	0.7402	Retinal vascular occlusion || id:finn-b-H7_RETIVASCOCCLUSION	Retinal vascular occlusion	Retinal vascular occlusion || ||	TRUE	igd	10	114758349	0.0021	1.24E-09	151031	ebi-a-GCST90002238	Fasting insulin || id:ebi-a-GCST90002238	TRUE	reported	igd	2	TRUE	NA	NA	0.00020199	151031	5.38E-07	204613	TRUE	7.08E-05	30.5125	5.73E-05
36	rs860598	A	G	A	G	0.0177	0.0268	0.824	0.78	FALSE	FALSE	FALSE	finn-b-H7_RETIVASCOCCLUSION	12	102898446	0.0433	204613	0.536801	Retinal vascular occlusion || id:finn-b-H7_RETIVASCOCCLUSION	Retinal vascular occlusion	Retinal vascular occlusion || ||	TRUE	igd	12	102898446	0.0025	6.88E-12	151031	ebi-a-GCST90002238	Fasting insulin || id:ebi-a-GCST90002238	TRUE	reported	igd	2	TRUE	NA	NA	0.000331789	151031	1.87E-06	204613	TRUE	6.81E-07	50.1264	9.09E-05
37	rs972283	G	A	G	A	0.0105	0.0311	0.544	0.5428	FALSE	FALSE	FALSE	finn-b-H7_RETIVASCOCCLUSION	7	130466854	0.0359	204613	0.3854	Retinal vascular occlusion || id:finn-b-H7_RETIVASCOCCLUSION	Retinal vascular occlusion	Retinal vascular occlusion || ||	TRUE	igd	7	130466854	0.0019	1.09E-08	151031	ebi-a-GCST90002238	Fasting insulin || id:ebi-a-GCST90002238	TRUE	reported	igd	2	TRUE	NA	NA	0.000202173	151031	3.67E-06	204613	TRUE	0.000286668	30.5402	5.47E-05
38	rs9884482	C	T	C	T	0.0125	0.0076	0.392	0.3845	FALSE	FALSE	FALSE	finn-b-H7_RETIVASCOCCLUSION	4	106081636	0.0368	204613	0.8367	Retinal vascular occlusion || id:finn-b-H7_RETIVASCOCCLUSION	Retinal vascular occlusion	Retinal vascular occlusion || ||	TRUE	igd	4	106081636	0.0019	2.88E-11	151031	ebi-a-GCST90002238	Fasting insulin || id:ebi-a-GCST90002238	TRUE	reported	igd	2	TRUE	NA	NA	0.000286502	151031	2.08E-07	204613	TRUE	1.20E-06	43.2825	7.45E-05
