# Supplementary material for: Insights into modifiable risk factors of retinal vascular occlusion: A Mendelian randomization study
Source: Medicine (Baltimore). 2025 May 2;104(18):e41752. doi: 10.1097/MD.0000000000041752 (PMC12055163; doi:10.1097/MD.0000000000041752)
Supplement: Supplementary file 5 [file medi-104-e41752-s005.xlsx]

## Sheet: datasets 5 Hemoglobin
the details of SNPs in glycated hemoglobin levels on RVO	SNP	effect_allele.exposure	other_allele.exposure	effect_allele.outcome	other_allele.outcome	beta.exposure	beta.outcome	eaf.exposure	eaf.outcome	remove	palindromic	ambiguous	id.outcome	chr	pos	se.outcome	samplesize.outcome	pval.outcome	outcome	originalname.outcome	outcome.deprecated	mr_keep.outcome	data_source.outcome	chr.exposure	pos.exposure	se.exposure	pval.exposure	samplesize.exposure	id.exposure	exposure	mr_keep.exposure	pval_origin.exposure	data_source.exposure	action	mr_keep	units.outcome	units.exposure	rsq.exposure	effective_n.exposure	rsq.outcome	effective_n.outcome	steiger_dir	steiger_pval	F	R2
1	rs10151436	T	A	T	A	-0.013	-0.0085	0.11	0.1025	FALSE	TRUE	FALSE	finn-b-H7_RETIVASCOCCLUSION	14	73616095	0.059	204613	0.8852	Retinal vascular occlusion || id:finn-b-H7_RETIVASCOCCLUSION	Retinal vascular occlusion	Retinal vascular occlusion || ||	TRUE	igd	14	73616095	0.0021	3.85E-11	146806	ebi-a-GCST90002244	Glycated hemoglobin levels || id:ebi-a-GCST90002244	TRUE	reported	igd	2	TRUE	NA	NA	0.000260974	146806	1.01E-07	204613	TRUE	3.65E-06	38.322	3.31E-05
2	rs10169706	T	C	T	C	0.026	-0.1056	0.04	0.07395	FALSE	FALSE	FALSE	finn-b-H7_RETIVASCOCCLUSION	2	5791194	0.0687	204613	0.1245	Retinal vascular occlusion || id:finn-b-H7_RETIVASCOCCLUSION	Retinal vascular occlusion	Retinal vascular occlusion || ||	TRUE	igd	2	5791194	0.0046	1.48E-08	146806	ebi-a-GCST90002244	Glycated hemoglobin levels || id:ebi-a-GCST90002244	TRUE	reported	igd	2	TRUE	NA	NA	0.00021757	146806	1.15E-05	204613	TRUE	0.000902614	31.9471	5.19E-05
3	rs10405535	G	A	G	A	-0.0122	0.0249	0.71	0.7634	FALSE	FALSE	FALSE	finn-b-H7_RETIVASCOCCLUSION	19	33072085	0.0423	204613	0.5563	Retinal vascular occlusion || id:finn-b-H7_RETIVASCOCCLUSION	Retinal vascular occlusion	Retinal vascular occlusion || ||	TRUE	igd	19	33072085	0.0016	6.47E-14	146806	ebi-a-GCST90002244	Glycated hemoglobin levels || id:ebi-a-GCST90002244	TRUE	reported	igd	2	TRUE	NA	NA	0.000395886	146806	1.69E-06	204613	TRUE	5.41E-08	58.1406	6.13E-05
4	rs10774624	A	G	A	G	0.0093	3.00E-04	0.525	0.5977	FALSE	FALSE	FALSE	finn-b-H7_RETIVASCOCCLUSION	12	111833788	0.0367	204613	0.994	Retinal vascular occlusion || id:finn-b-H7_RETIVASCOCCLUSION	Retinal vascular occlusion	Retinal vascular occlusion || ||	TRUE	igd	12	111833788	0.0013	4.17E-14	146806	ebi-a-GCST90002244	Glycated hemoglobin levels || id:ebi-a-GCST90002244	TRUE	reported	igd	2	TRUE	NA	NA	0.00034849	146806	3.27E-10	204613	TRUE	4.95E-08	51.1775	4.31E-05
5	rs10811661	C	T	C	T	-0.0128	-0.0497	0.165	0.1438	FALSE	FALSE	FALSE	finn-b-H7_RETIVASCOCCLUSION	9	22134094	0.051	204613	0.3297	Retinal vascular occlusion || id:finn-b-H7_RETIVASCOCCLUSION	Retinal vascular occlusion	Retinal vascular occlusion || ||	TRUE	igd	9	22134094	0.0017	1.74E-14	146806	ebi-a-GCST90002244	Glycated hemoglobin levels || id:ebi-a-GCST90002244	TRUE	reported	igd	2	TRUE	NA	NA	0.000386026	146806	4.64E-06	204613	TRUE	3.14E-07	56.692	4.51E-05
6	rs10830963	G	C	G	C	0.0197	0.0204	0.286	0.3567	FALSE	TRUE	FALSE	finn-b-H7_RETIVASCOCCLUSION	11	92708710	0.0375	204613	0.5869	Retinal vascular occlusion || id:finn-b-H7_RETIVASCOCCLUSION	Retinal vascular occlusion	Retinal vascular occlusion || ||	TRUE	igd	11	92708710	0.0015	1.54E-36	146806	ebi-a-GCST90002244	Glycated hemoglobin levels || id:ebi-a-GCST90002244	TRUE	reported	igd	2	TRUE	NA	NA	0.00117355	146806	1.45E-06	204613	TRUE	4.13E-22	172.484	0.000158499
7	rs10946402	G	T	G	T	0.0101	-0.0282	0.169	0.1639	FALSE	FALSE	FALSE	finn-b-H7_RETIVASCOCCLUSION	6	20715826	0.0482	204613	0.5589	Retinal vascular occlusion || id:finn-b-H7_RETIVASCOCCLUSION	Retinal vascular occlusion	Retinal vascular occlusion || ||	TRUE	igd	6	20715826	0.0016	1.12E-10	146806	ebi-a-GCST90002244	Glycated hemoglobin levels || id:ebi-a-GCST90002244	TRUE	reported	igd	2	TRUE	NA	NA	0.000271361	146806	1.67E-06	204613	TRUE	9.06E-06	39.8477	2.87E-05
8	rs11039154	T	C	T	C	-0.0087	-0.0222	0.277	0.1847	FALSE	FALSE	FALSE	finn-b-H7_RETIVASCOCCLUSION	11	47278502	0.0464	204613	0.6324	Retinal vascular occlusion || id:finn-b-H7_RETIVASCOCCLUSION	Retinal vascular occlusion	Retinal vascular occlusion || ||	TRUE	igd	11	47278502	0.0014	3.10E-09	146806	ebi-a-GCST90002244	Glycated hemoglobin levels || id:ebi-a-GCST90002244	TRUE	reported	igd	2	TRUE	NA	NA	0.000262985	146806	1.12E-06	204613	TRUE	9.32E-06	38.6173	3.03E-05
9	rs11248914	C	T	C	T	-0.0114	-0.0249	0.302	0.2648	FALSE	FALSE	FALSE	finn-b-H7_RETIVASCOCCLUSION	16	293562	0.0407	204613	0.5396	Retinal vascular occlusion || id:finn-b-H7_RETIVASCOCCLUSION	Retinal vascular occlusion	Retinal vascular occlusion || ||	TRUE	igd	16	293562	0.0014	1.42E-14	146806	ebi-a-GCST90002244	Glycated hemoglobin levels || id:ebi-a-GCST90002244	TRUE	reported	igd	2	TRUE	NA	NA	0.00045146	146806	1.83E-06	204613	TRUE	5.97E-09	66.3061	5.48E-05
10	rs11257655	T	C	T	C	0.011	0.0272	0.241	0.2646	FALSE	FALSE	FALSE	finn-b-H7_RETIVASCOCCLUSION	10	12307894	0.0408	204613	0.5045	Retinal vascular occlusion || id:finn-b-H7_RETIVASCOCCLUSION	Retinal vascular occlusion	Retinal vascular occlusion || ||	TRUE	igd	10	12307894	0.0016	1.91E-13	146806	ebi-a-GCST90002244	Glycated hemoglobin levels || id:ebi-a-GCST90002244	TRUE	reported	igd	2	TRUE	NA	NA	0.000321861	146806	2.17E-06	204613	TRUE	1.47E-06	47.2656	4.43E-05
11	rs11558471	G	A	G	A	-0.0151	0.0356	0.293	0.3787	FALSE	FALSE	FALSE	finn-b-H7_RETIVASCOCCLUSION	8	118185733	0.0368	204613	0.3337	Retinal vascular occlusion || id:finn-b-H7_RETIVASCOCCLUSION	Retinal vascular occlusion	Retinal vascular occlusion || ||	TRUE	igd	8	118185733	0.0014	3.38E-25	146806	ebi-a-GCST90002244	Glycated hemoglobin levels || id:ebi-a-GCST90002244	TRUE	reported	igd	2	TRUE	NA	NA	0.000791801	146806	4.57E-06	204613	TRUE	2.88E-14	116.332	9.45E-05
12	rs11643024	G	A	G	A	-0.0084	0.0447	0.697	0.7206	FALSE	FALSE	FALSE	finn-b-H7_RETIVASCOCCLUSION	16	11443183	0.0401	204613	0.2642	Retinal vascular occlusion || id:finn-b-H7_RETIVASCOCCLUSION	Retinal vascular occlusion	Retinal vascular occlusion || ||	TRUE	igd	16	11443183	0.0015	7.97E-10	146806	ebi-a-GCST90002244	Glycated hemoglobin levels || id:ebi-a-GCST90002244	TRUE	reported	igd	2	TRUE	NA	NA	0.000213573	146806	6.07E-06	204613	TRUE	0.00038166	31.36	2.98E-05
13	rs11720108	T	C	T	C	-0.0129	0.008	0.182	0.1762	FALSE	FALSE	FALSE	finn-b-H7_RETIVASCOCCLUSION	3	123069058	0.0469	204613	0.8643	Retinal vascular occlusion || id:finn-b-H7_RETIVASCOCCLUSION	Retinal vascular occlusion	Retinal vascular occlusion || ||	TRUE	igd	3	123069058	0.0015	2.95E-18	146806	ebi-a-GCST90002244	Glycated hemoglobin levels || id:ebi-a-GCST90002244	TRUE	reported	igd	2	TRUE	NA	NA	0.000503547	146806	1.42E-07	204613	TRUE	1.11E-10	73.96	4.95E-05
14	rs117233107	A	G	A	G	-0.047	0.1601	0.02	0.01477	FALSE	FALSE	FALSE	finn-b-H7_RETIVASCOCCLUSION	12	4328521	0.1507	204613	0.2879	Retinal vascular occlusion || id:finn-b-H7_RETIVASCOCCLUSION	Retinal vascular occlusion	Retinal vascular occlusion || ||	TRUE	igd	12	4328521	0.0072	8.45E-11	146806	ebi-a-GCST90002244	Glycated hemoglobin levels || id:ebi-a-GCST90002244	TRUE	reported	igd	2	TRUE	NA	NA	0.00029018	146806	5.52E-06	204613	TRUE	1.75E-05	42.6119	8.66E-05
15	rs1175549	C	A	C	A	-0.0098	-0.0241	0.214	0.2802	FALSE	FALSE	FALSE	finn-b-H7_RETIVASCOCCLUSION	1	3691727	0.04	204613	0.547	Retinal vascular occlusion || id:finn-b-H7_RETIVASCOCCLUSION	Retinal vascular occlusion	Retinal vascular occlusion || ||	TRUE	igd	1	3691727	0.0015	7.13E-13	146806	ebi-a-GCST90002244	Glycated hemoglobin levels || id:ebi-a-GCST90002244	TRUE	reported	igd	2	TRUE	NA	NA	0.000290674	146806	1.77E-06	204613	TRUE	4.32E-06	42.6844	3.23E-05
16	rs12491937	G	A	G	A	-0.009	-0.0639	0.445	0.3785	FALSE	FALSE	FALSE	finn-b-H7_RETIVASCOCCLUSION	3	12268244	0.037	204613	0.0839093	Retinal vascular occlusion || id:finn-b-H7_RETIVASCOCCLUSION	Retinal vascular occlusion	Retinal vascular occlusion || ||	TRUE	igd	3	12268244	0.0013	1.42E-13	146806	ebi-a-GCST90002244	Glycated hemoglobin levels || id:ebi-a-GCST90002244	TRUE	reported	igd	2	TRUE	NA	NA	0.000326376	146806	1.46E-05	204613	TRUE	3.10E-05	47.929	4.00E-05
17	rs12612492	T	C	T	C	0.0188	0.1304	0.148	0.09372	FALSE	FALSE	FALSE	finn-b-H7_RETIVASCOCCLUSION	2	24093756	0.0612	204613	0.0331299	Retinal vascular occlusion || id:finn-b-H7_RETIVASCOCCLUSION	Retinal vascular occlusion	Retinal vascular occlusion || ||	TRUE	igd	2	24093756	0.0019	1.88E-26	146806	ebi-a-GCST90002244	Glycated hemoglobin levels || id:ebi-a-GCST90002244	TRUE	reported	igd	2	TRUE	NA	NA	0.000666471	146806	2.22E-05	204613	TRUE	6.74E-10	97.9058	8.91E-05
18	rs1278769	G	A	G	A	0.0091	-0.0801	0.769	0.7588	FALSE	FALSE	FALSE	finn-b-H7_RETIVASCOCCLUSION	13	113536627	0.042	204613	0.0566604	Retinal vascular occlusion || id:finn-b-H7_RETIVASCOCCLUSION	Retinal vascular occlusion	Retinal vascular occlusion || ||	TRUE	igd	13	113536627	0.0015	5.51E-12	146806	ebi-a-GCST90002244	Glycated hemoglobin levels || id:ebi-a-GCST90002244	TRUE	reported	igd	2	TRUE	NA	NA	0.000250642	146806	1.78E-05	204613	TRUE	0.000682965	36.8044	2.94E-05
19	rs13089972	A	T	A	T	0.0111	-0.0212	0.584	0.5952	FALSE	TRUE	FALSE	finn-b-H7_RETIVASCOCCLUSION	3	171798694	0.0365	204613	0.561	Retinal vascular occlusion || id:finn-b-H7_RETIVASCOCCLUSION	Retinal vascular occlusion	Retinal vascular occlusion || ||	TRUE	igd	3	171798694	0.0014	1.87E-15	146806	ebi-a-GCST90002244	Glycated hemoglobin levels || id:ebi-a-GCST90002244	TRUE	reported	igd	2	TRUE	NA	NA	0.000428022	146806	1.65E-06	204613	TRUE	1.39E-08	62.8622	5.99E-05
20	rs13134327	A	G	A	G	0.0144	-0.0152	0.331	0.3381	FALSE	FALSE	FALSE	finn-b-H7_RETIVASCOCCLUSION	4	144659795	0.0377	204613	0.687	Retinal vascular occlusion || id:finn-b-H7_RETIVASCOCCLUSION	Retinal vascular occlusion	Retinal vascular occlusion || ||	TRUE	igd	4	144659795	0.0014	2.81E-26	146806	ebi-a-GCST90002244	Glycated hemoglobin levels || id:ebi-a-GCST90002244	TRUE	reported	igd	2	TRUE	NA	NA	0.000720142	146806	7.94E-07	204613	TRUE	3.27E-14	105.796	9.18E-05
21	rs13234131	G	A	G	A	0.0113	0.0043	0.124	0.1276	FALSE	FALSE	FALSE	finn-b-H7_RETIVASCOCCLUSION	7	73025975	0.0536	204613	0.9364	Retinal vascular occlusion || id:finn-b-H7_RETIVASCOCCLUSION	Retinal vascular occlusion	Retinal vascular occlusion || ||	TRUE	igd	7	73025975	0.002	2.06E-09	146806	ebi-a-GCST90002244	Glycated hemoglobin levels || id:ebi-a-GCST90002244	TRUE	reported	igd	2	TRUE	NA	NA	0.000217403	146806	3.15E-08	204613	TRUE	2.05E-05	31.9225	2.77E-05
22	rs13389076	A	G	A	G	0.0332	0.0219	0.034	0.04536	FALSE	FALSE	FALSE	finn-b-H7_RETIVASCOCCLUSION	2	169789512	0.0859	204613	0.7991	Retinal vascular occlusion || id:finn-b-H7_RETIVASCOCCLUSION	Retinal vascular occlusion	Retinal vascular occlusion || ||	TRUE	igd	2	169789512	0.0038	3.04E-18	146806	ebi-a-GCST90002244	Glycated hemoglobin levels || id:ebi-a-GCST90002244	TRUE	reported	igd	2	TRUE	NA	NA	0.000519691	146806	3.18E-07	204613	TRUE	7.96E-11	76.3324	7.24E-05
23	rs13419763	T	C	T	C	0.008	-0.0315	0.588	0.6689	FALSE	FALSE	FALSE	finn-b-H7_RETIVASCOCCLUSION	2	219134950	0.038	204613	0.4071	Retinal vascular occlusion || id:finn-b-H7_RETIVASCOCCLUSION	Retinal vascular occlusion	Retinal vascular occlusion || ||	TRUE	igd	2	219134950	0.0014	5.48E-09	146806	ebi-a-GCST90002244	Glycated hemoglobin levels || id:ebi-a-GCST90002244	TRUE	reported	igd	2	TRUE	NA	NA	0.000222377	146806	3.36E-06	204613	TRUE	0.000131119	32.6531	3.10E-05
24	rs1367173	T	C	T	C	-0.0152	0.0202	0.106	0.07194	FALSE	FALSE	FALSE	finn-b-H7_RETIVASCOCCLUSION	2	43449385	0.0696	204613	0.7719	Retinal vascular occlusion || id:finn-b-H7_RETIVASCOCCLUSION	Retinal vascular occlusion	Retinal vascular occlusion || ||	TRUE	igd	2	43449385	0.002	1.66E-14	146806	ebi-a-GCST90002244	Glycated hemoglobin levels || id:ebi-a-GCST90002244	TRUE	reported	igd	2	TRUE	NA	NA	0.000393295	146806	4.12E-07	204613	TRUE	2.01E-08	57.76	4.38E-05
25	rs151165	A	T	A	T	0.0079	0.0034	0.397	0.3984	FALSE	TRUE	FALSE	finn-b-H7_RETIVASCOCCLUSION	14	65272626	0.0365	204613	0.9269	Retinal vascular occlusion || id:finn-b-H7_RETIVASCOCCLUSION	Retinal vascular occlusion	Retinal vascular occlusion || ||	TRUE	igd	14	65272626	0.0014	2.04E-09	146806	ebi-a-GCST90002244	Glycated hemoglobin levels || id:ebi-a-GCST90002244	TRUE	reported	igd	2	TRUE	NA	NA	0.000216853	146806	4.24E-08	204613	TRUE	2.18E-05	31.8418	2.99E-05
26	rs1535464	A	G	A	G	-0.0086	0.0077	0.212	0.1999	FALSE	FALSE	FALSE	finn-b-H7_RETIVASCOCCLUSION	14	100793431	0.0449	204613	0.8636	Retinal vascular occlusion || id:finn-b-H7_RETIVASCOCCLUSION	Retinal vascular occlusion	Retinal vascular occlusion || ||	TRUE	igd	14	100793431	0.0017	1.11E-08	146806	ebi-a-GCST90002244	Glycated hemoglobin levels || id:ebi-a-GCST90002244	TRUE	reported	igd	2	TRUE	NA	NA	0.000174295	146806	1.44E-07	204613	TRUE	0.000177412	25.5917	2.47E-05
27	rs174559	A	G	A	G	-0.0106	0.0229	0.285	0.3154	FALSE	FALSE	FALSE	finn-b-H7_RETIVASCOCCLUSION	11	61581656	0.0385	204613	0.5517	Retinal vascular occlusion || id:finn-b-H7_RETIVASCOCCLUSION	Retinal vascular occlusion	Retinal vascular occlusion || ||	TRUE	igd	11	61581656	0.0014	3.31E-13	146806	ebi-a-GCST90002244	Glycated hemoglobin levels || id:ebi-a-GCST90002244	TRUE	reported	igd	2	TRUE	NA	NA	0.000390345	146806	1.73E-06	204613	TRUE	6.95E-08	57.3265	4.58E-05
28	rs17476364	C	T	C	T	-0.0858	-0.0853	0.099	0.05917	FALSE	FALSE	FALSE	finn-b-H7_RETIVASCOCCLUSION	10	71094504	0.0765	204613	0.2647	Retinal vascular occlusion || id:finn-b-H7_RETIVASCOCCLUSION	Retinal vascular occlusion	Retinal vascular occlusion || ||	TRUE	igd	10	71094504	0.0023	1.00E-200	146806	ebi-a-GCST90002244	Glycated hemoglobin levels || id:ebi-a-GCST90002244	TRUE	reported	igd	2	TRUE	NA	NA	0.00939039	146806	6.08E-06	204613	TRUE	7.06E-169	1391.61	0.0013133
29	rs17533945	C	T	C	T	0.0128	-0.0153	0.418	0.4812	FALSE	FALSE	FALSE	finn-b-H7_RETIVASCOCCLUSION	19	17257802	0.036	204613	0.6721	Retinal vascular occlusion || id:finn-b-H7_RETIVASCOCCLUSION	Retinal vascular occlusion	Retinal vascular occlusion || ||	TRUE	igd	19	17257802	0.0014	1.62E-23	146806	ebi-a-GCST90002244	Glycated hemoglobin levels || id:ebi-a-GCST90002244	TRUE	reported	igd	2	TRUE	NA	NA	0.000569087	146806	8.83E-07	204613	TRUE	2.07E-11	83.5918	7.97E-05
30	rs1800562	A	G	A	G	-0.0383	0.2169	0.046	0.03716	FALSE	FALSE	FALSE	finn-b-H7_RETIVASCOCCLUSION	6	26093141	0.0951	204613	0.0226001	Retinal vascular occlusion || id:finn-b-H7_RETIVASCOCCLUSION	Retinal vascular occlusion	Retinal vascular occlusion || ||	TRUE	igd	6	26093141	0.0027	2.33E-50	146806	ebi-a-GCST90002244	Glycated hemoglobin levels || id:ebi-a-GCST90002244	TRUE	reported	igd	2	TRUE	NA	NA	0.00136879	146806	2.54E-05	204613	TRUE	8.98E-21	201.219	0.000128746
32	rs2015803	T	C	T	C	0.0112	-0.004	0.265	0.2899	FALSE	FALSE	FALSE	finn-b-H7_RETIVASCOCCLUSION	10	71081399	0.0398	204613	0.9204	Retinal vascular occlusion || id:finn-b-H7_RETIVASCOCCLUSION	Retinal vascular occlusion	Retinal vascular occlusion || ||	TRUE	igd	10	71081399	0.0016	2.28E-12	146806	ebi-a-GCST90002244	Glycated hemoglobin levels || id:ebi-a-GCST90002244	TRUE	reported	igd	2	TRUE	NA	NA	0.000333667	146806	4.94E-08	204613	TRUE	1.32E-07	49	4.89E-05
33	rs204995	G	A	G	A	0.0098	0.0253	0.219	0.1521	FALSE	FALSE	FALSE	finn-b-H7_RETIVASCOCCLUSION	6	32154285	0.0529	204613	0.6327	Retinal vascular occlusion || id:finn-b-H7_RETIVASCOCCLUSION	Retinal vascular occlusion	Retinal vascular occlusion || ||	TRUE	igd	6	32154285	0.0018	1.93E-09	146806	ebi-a-GCST90002244	Glycated hemoglobin levels || id:ebi-a-GCST90002244	TRUE	reported	igd	2	TRUE	NA	NA	0.000201875	146806	1.12E-06	204613	TRUE	0.00012049	29.642	3.29E-05
34	rs2375278	G	A	G	A	-0.0112	-0.0663	0.824	0.7955	FALSE	FALSE	FALSE	finn-b-H7_RETIVASCOCCLUSION	1	25529038	0.0443	204613	0.1343	Retinal vascular occlusion || id:finn-b-H7_RETIVASCOCCLUSION	Retinal vascular occlusion	Retinal vascular occlusion || ||	TRUE	igd	1	25529038	0.0017	1.05E-11	146806	ebi-a-GCST90002244	Glycated hemoglobin levels || id:ebi-a-GCST90002244	TRUE	reported	igd	2	TRUE	NA	NA	0.000295578	146806	1.09E-05	204613	TRUE	4.92E-05	43.4048	3.64E-05
35	rs2613522	G	A	G	A	0.027	0.0644	0.26	0.2661	FALSE	FALSE	FALSE	finn-b-H7_RETIVASCOCCLUSION	17	76120065	0.0409	204613	0.1155	Retinal vascular occlusion || id:finn-b-H7_RETIVASCOCCLUSION	Retinal vascular occlusion	Retinal vascular occlusion || ||	TRUE	igd	17	76120065	0.0021	9.34E-39	146806	ebi-a-GCST90002244	Glycated hemoglobin levels || id:ebi-a-GCST90002244	TRUE	reported	igd	2	TRUE	NA	NA	0.00112477	146806	1.21E-05	204613	TRUE	1.48E-18	165.306	0.000280519
36	rs267738	G	T	G	T	-0.0109	-0.0064	0.203	0.1923	FALSE	FALSE	FALSE	finn-b-H7_RETIVASCOCCLUSION	1	150940625	0.0455	204613	0.8889	Retinal vascular occlusion || id:finn-b-H7_RETIVASCOCCLUSION	Retinal vascular occlusion	Retinal vascular occlusion || ||	TRUE	igd	1	150940625	0.0016	1.14E-11	146806	ebi-a-GCST90002244	Glycated hemoglobin levels || id:ebi-a-GCST90002244	TRUE	reported	igd	2	TRUE	NA	NA	0.000316037	146806	9.67E-08	204613	TRUE	3.27E-07	46.4102	3.84E-05
37	rs2908277	A	G	A	G	0.0166	-0.0172	0.117	0.16	FALSE	FALSE	FALSE	finn-b-H7_RETIVASCOCCLUSION	7	44183433	0.0491	204613	0.7258	Retinal vascular occlusion || id:finn-b-H7_RETIVASCOCCLUSION	Retinal vascular occlusion	Retinal vascular occlusion || ||	TRUE	igd	7	44183433	0.002	1.29E-18	146806	ebi-a-GCST90002244	Glycated hemoglobin levels || id:ebi-a-GCST90002244	TRUE	reported	igd	2	TRUE	NA	NA	0.000469045	146806	6.00E-07	204613	TRUE	1.02E-09	68.89	5.69E-05
38	rs2971670	T	C	T	C	0.0316	0.0952	0.181	0.1072	FALSE	FALSE	FALSE	finn-b-H7_RETIVASCOCCLUSION	7	44226101	0.0579	204613	0.1002	Retinal vascular occlusion || id:finn-b-H7_RETIVASCOCCLUSION	Retinal vascular occlusion	Retinal vascular occlusion || ||	TRUE	igd	7	44226101	0.0017	5.10E-88	146806	ebi-a-GCST90002244	Glycated hemoglobin levels || id:ebi-a-GCST90002244	TRUE	reported	igd	2	TRUE	NA	NA	0.00234811	146806	1.32E-05	204613	TRUE	2.68E-39	345.522	0.000296051
40	rs360147	T	C	T	C	-0.0086	0.0038	0.264	0.2974	FALSE	FALSE	FALSE	finn-b-H7_RETIVASCOCCLUSION	11	9790817	0.0393	204613	0.9224	Retinal vascular occlusion || id:finn-b-H7_RETIVASCOCCLUSION	Retinal vascular occlusion	Retinal vascular occlusion || ||	TRUE	igd	11	9790817	0.0015	2.08E-09	146806	ebi-a-GCST90002244	Glycated hemoglobin levels || id:ebi-a-GCST90002244	TRUE	reported	igd	2	TRUE	NA	NA	0.000223861	146806	4.57E-08	204613	TRUE	1.62E-05	32.8711	2.87E-05
41	rs3778321	A	G	A	G	-0.0106	-0.043	0.176	0.2192	FALSE	FALSE	FALSE	finn-b-H7_RETIVASCOCCLUSION	6	7250270	0.0432	204613	0.3203	Retinal vascular occlusion || id:finn-b-H7_RETIVASCOCCLUSION	Retinal vascular occlusion	Retinal vascular occlusion || ||	TRUE	igd	6	7250270	0.0016	4.18E-11	146806	ebi-a-GCST90002244	Glycated hemoglobin levels || id:ebi-a-GCST90002244	TRUE	reported	igd	2	TRUE	NA	NA	0.000298885	146806	4.84E-06	204613	TRUE	1.03E-05	43.8906	3.26E-05
42	rs3829109	A	G	A	G	-0.0086	0.0175	0.276	0.3507	FALSE	FALSE	FALSE	finn-b-H7_RETIVASCOCCLUSION	9	139256766	0.0375	204613	0.642	Retinal vascular occlusion || id:finn-b-H7_RETIVASCOCCLUSION	Retinal vascular occlusion	Retinal vascular occlusion || ||	TRUE	igd	9	139256766	0.0015	2.68E-08	146806	ebi-a-GCST90002244	Glycated hemoglobin levels || id:ebi-a-GCST90002244	TRUE	reported	igd	2	TRUE	NA	NA	0.000223861	146806	1.06E-06	204613	TRUE	4.64E-05	32.8711	2.96E-05
43	rs452306	T	C	T	C	-0.0098	0.0552	0.627	0.5497	FALSE	FALSE	FALSE	finn-b-H7_RETIVASCOCCLUSION	15	65822777	0.0359	204613	0.1241	Retinal vascular occlusion || id:finn-b-H7_RETIVASCOCCLUSION	Retinal vascular occlusion	Retinal vascular occlusion || ||	TRUE	igd	15	65822777	0.0014	5.51E-13	146806	ebi-a-GCST90002244	Glycated hemoglobin levels || id:ebi-a-GCST90002244	TRUE	reported	igd	2	TRUE	NA	NA	0.000333667	146806	1.16E-05	204613	TRUE	1.38E-05	49	4.49E-05
44	rs4727979	C	A	C	A	-0.0121	-0.0242	0.094	0.1206	FALSE	FALSE	FALSE	finn-b-H7_RETIVASCOCCLUSION	7	123429697	0.055	204613	0.6593	Retinal vascular occlusion || id:finn-b-H7_RETIVASCOCCLUSION	Retinal vascular occlusion	Retinal vascular occlusion || ||	TRUE	igd	7	123429697	0.0024	4.61E-08	146806	ebi-a-GCST90002244	Glycated hemoglobin levels || id:ebi-a-GCST90002244	TRUE	reported	igd	2	TRUE	NA	NA	0.000173115	146806	9.46E-07	204613	TRUE	0.000367276	25.4184	2.49E-05
45	rs4737009	A	G	A	G	0.0228	0.037	0.262	0.2495	FALSE	FALSE	FALSE	finn-b-H7_RETIVASCOCCLUSION	8	41630405	0.0415	204613	0.3725	Retinal vascular occlusion || id:finn-b-H7_RETIVASCOCCLUSION	Retinal vascular occlusion	Retinal vascular occlusion || ||	TRUE	igd	8	41630405	0.0015	8.29E-56	146806	ebi-a-GCST90002244	Glycated hemoglobin levels || id:ebi-a-GCST90002244	TRUE	reported	igd	2	TRUE	NA	NA	0.00157133	146806	3.88E-06	204613	TRUE	3.09E-28	231.04	0.000201028
46	rs4760682	A	C	A	C	0.0164	-0.0178	0.817	0.8397	FALSE	FALSE	FALSE	finn-b-H7_RETIVASCOCCLUSION	12	48512285	0.0492	204613	0.717999	Retinal vascular occlusion || id:finn-b-H7_RETIVASCOCCLUSION	Retinal vascular occlusion	Retinal vascular occlusion || ||	TRUE	igd	12	48512285	0.0018	3.20E-20	146806	ebi-a-GCST90002244	Glycated hemoglobin levels || id:ebi-a-GCST90002244	TRUE	reported	igd	2	TRUE	NA	NA	0.000565144	146806	6.40E-07	204613	TRUE	1.85E-11	83.0123	8.04E-05
47	rs4980325	T	G	T	G	0.0108	0.0131	0.532	0.5492	FALSE	FALSE	FALSE	finn-b-H7_RETIVASCOCCLUSION	11	234451	0.036	204613	0.716101	Retinal vascular occlusion || id:finn-b-H7_RETIVASCOCCLUSION	Retinal vascular occlusion	Retinal vascular occlusion || ||	TRUE	igd	11	234451	0.0014	4.70E-14	146806	ebi-a-GCST90002244	Glycated hemoglobin levels || id:ebi-a-GCST90002244	TRUE	reported	igd	2	TRUE	NA	NA	0.000405208	146806	6.47E-07	204613	TRUE	1.60E-08	59.5102	5.81E-05
48	rs560887	C	T	C	T	0.0307	0.0307	0.694	0.6942	FALSE	FALSE	FALSE	finn-b-H7_RETIVASCOCCLUSION	2	169763148	0.039	204613	0.4314	Retinal vascular occlusion || id:finn-b-H7_RETIVASCOCCLUSION	Retinal vascular occlusion	Retinal vascular occlusion || ||	TRUE	igd	2	169763148	0.0014	5.55E-122	146806	ebi-a-GCST90002244	Glycated hemoglobin levels || id:ebi-a-GCST90002244	TRUE	reported	igd	2	TRUE	NA	NA	0.00326485	146806	3.03E-06	204613	TRUE	3.97E-59	480.862	0.000400302
49	rs608793	T	C	T	C	0.0065	-0.0347	0.479	0.5099	FALSE	FALSE	FALSE	finn-b-H7_RETIVASCOCCLUSION	11	118986659	0.0358	204613	0.3328	Retinal vascular occlusion || id:finn-b-H7_RETIVASCOCCLUSION	Retinal vascular occlusion	Retinal vascular occlusion || ||	TRUE	igd	11	118986659	0.0013	4.54E-08	146806	ebi-a-GCST90002244	Glycated hemoglobin levels || id:ebi-a-GCST90002244	TRUE	reported	igd	2	TRUE	NA	NA	0.000170266	146806	4.59E-06	204613	TRUE	0.0014293	25	2.11E-05
50	rs61750929	T	C	T	C	-0.0284	-0.1026	0.041	0.03383	FALSE	FALSE	FALSE	finn-b-H7_RETIVASCOCCLUSION	9	91495135	0.0995	204613	0.3023	Retinal vascular occlusion || id:finn-b-H7_RETIVASCOCCLUSION	Retinal vascular occlusion	Retinal vascular occlusion || ||	TRUE	igd	9	91495135	0.0029	9.49E-24	146806	ebi-a-GCST90002244	Glycated hemoglobin levels || id:ebi-a-GCST90002244	TRUE	reported	igd	2	TRUE	NA	NA	0.000652859	146806	5.20E-06	204613	TRUE	1.01E-11	95.9049	6.34E-05
51	rs6474359	C	T	C	T	-0.0427	0.1804	0.022	0.01686	FALSE	FALSE	FALSE	finn-b-H7_RETIVASCOCCLUSION	8	41549194	0.1399	204613	0.1971	Retinal vascular occlusion || id:finn-b-H7_RETIVASCOCCLUSION	Retinal vascular occlusion	Retinal vascular occlusion || ||	TRUE	igd	8	41549194	0.0038	1.91E-33	146806	ebi-a-GCST90002244	Glycated hemoglobin levels || id:ebi-a-GCST90002244	TRUE	reported	igd	2	TRUE	NA	NA	0.000859364	146806	8.13E-06	204613	TRUE	9.97E-15	126.267	7.85E-05
52	rs651007	T	C	T	C	0.0108	0.0184	0.215	0.2218	FALSE	FALSE	FALSE	finn-b-H7_RETIVASCOCCLUSION	9	136153875	0.0431	204613	0.6697	Retinal vascular occlusion || id:finn-b-H7_RETIVASCOCCLUSION	Retinal vascular occlusion	Retinal vascular occlusion || ||	TRUE	igd	9	136153875	0.0015	3.28E-15	146806	ebi-a-GCST90002244	Glycated hemoglobin levels || id:ebi-a-GCST90002244	TRUE	reported	igd	2	TRUE	NA	NA	0.000352999	146806	8.91E-07	204613	TRUE	1.81E-07	51.84	3.94E-05
53	rs6804915	A	C	A	C	-0.0108	-0.0138	0.288	0.266	FALSE	FALSE	FALSE	finn-b-H7_RETIVASCOCCLUSION	3	170627909	0.0404	204613	0.732501	Retinal vascular occlusion || id:finn-b-H7_RETIVASCOCCLUSION	Retinal vascular occlusion	Retinal vascular occlusion || ||	TRUE	igd	3	170627909	0.0014	2.76E-16	146806	ebi-a-GCST90002244	Glycated hemoglobin levels || id:ebi-a-GCST90002244	TRUE	reported	igd	2	TRUE	NA	NA	0.000405208	146806	5.70E-07	204613	TRUE	1.47E-08	59.5102	4.78E-05
54	rs6877043	C	T	C	T	-0.0085	-0.0544	0.362	0.3934	FALSE	FALSE	FALSE	finn-b-H7_RETIVASCOCCLUSION	5	154048367	0.0367	204613	0.1383	Retinal vascular occlusion || id:finn-b-H7_RETIVASCOCCLUSION	Retinal vascular occlusion	Retinal vascular occlusion || ||	TRUE	igd	5	154048367	0.0014	1.99E-10	146806	ebi-a-GCST90002244	Glycated hemoglobin levels || id:ebi-a-GCST90002244	TRUE	reported	igd	2	TRUE	NA	NA	0.000251035	146806	1.07E-05	204613	TRUE	0.000238262	36.8622	3.34E-05
55	rs7042939	G	A	G	A	-0.0102	8.00E-04	0.582	0.5136	FALSE	FALSE	FALSE	finn-b-H7_RETIVASCOCCLUSION	9	110511408	0.0358	204613	0.983	Retinal vascular occlusion || id:finn-b-H7_RETIVASCOCCLUSION	Retinal vascular occlusion	Retinal vascular occlusion || ||	TRUE	igd	9	110511408	0.0013	1.50E-15	146806	ebi-a-GCST90002244	Glycated hemoglobin levels || id:ebi-a-GCST90002244	TRUE	reported	igd	2	TRUE	NA	NA	0.000419173	146806	2.44E-09	204613	TRUE	2.34E-09	61.5621	5.06E-05
56	rs7127313	T	C	T	C	0.0066	-0.0135	0.336	0.3521	FALSE	FALSE	FALSE	finn-b-H7_RETIVASCOCCLUSION	11	100508897	0.0376	204613	0.718899	Retinal vascular occlusion || id:finn-b-H7_RETIVASCOCCLUSION	Retinal vascular occlusion	Retinal vascular occlusion || ||	TRUE	igd	11	100508897	0.0013	4.85E-08	146806	ebi-a-GCST90002244	Glycated hemoglobin levels || id:ebi-a-GCST90002244	TRUE	reported	igd	2	TRUE	NA	NA	0.000175544	146806	6.30E-07	204613	TRUE	0.000270768	25.7751	1.94E-05
57	rs7198799	T	C	T	C	0.0083	-0.0733	0.281	0.248	FALSE	FALSE	FALSE	finn-b-H7_RETIVASCOCCLUSION	16	68818390	0.0414	204613	0.0770495	Retinal vascular occlusion || id:finn-b-H7_RETIVASCOCCLUSION	Retinal vascular occlusion	Retinal vascular occlusion || ||	TRUE	igd	16	68818390	0.0014	4.76E-09	146806	ebi-a-GCST90002244	Glycated hemoglobin levels || id:ebi-a-GCST90002244	TRUE	reported	igd	2	TRUE	NA	NA	0.000239364	146806	1.53E-05	204613	TRUE	0.000726804	35.148	2.78E-05
58	rs737092	C	T	C	T	0.0073	-0.0175	0.499	0.5075	FALSE	FALSE	FALSE	finn-b-H7_RETIVASCOCCLUSION	20	55990405	0.0359	204613	0.624701	Retinal vascular occlusion || id:finn-b-H7_RETIVASCOCCLUSION	Retinal vascular occlusion	Retinal vascular occlusion || ||	TRUE	igd	20	55990405	0.0013	7.57E-09	146806	ebi-a-GCST90002244	Glycated hemoglobin levels || id:ebi-a-GCST90002244	TRUE	reported	igd	2	TRUE	NA	NA	0.000214747	146806	1.16E-06	204613	TRUE	7.20E-05	31.5325	2.66E-05
59	rs7547793	C	A	C	A	0.0118	-0.0551	0.88	0.8272	FALSE	FALSE	FALSE	finn-b-H7_RETIVASCOCCLUSION	1	203653544	0.0479	204613	0.2502	Retinal vascular occlusion || id:finn-b-H7_RETIVASCOCCLUSION	Retinal vascular occlusion	Retinal vascular occlusion || ||	TRUE	igd	1	203653544	0.0021	6.61E-09	146806	ebi-a-GCST90002244	Glycated hemoglobin levels || id:ebi-a-GCST90002244	TRUE	reported	igd	2	TRUE	NA	NA	0.000215028	146806	6.47E-06	204613	TRUE	0.000394143	31.5737	2.94E-05
60	rs76533333	G	A	G	A	0.0265	0.0564	0.087	0.04745	FALSE	FALSE	FALSE	finn-b-H7_RETIVASCOCCLUSION	13	113352916	0.085	204613	0.5069	Retinal vascular occlusion || id:finn-b-H7_RETIVASCOCCLUSION	Retinal vascular occlusion	Retinal vascular occlusion || ||	TRUE	igd	13	113352916	0.0025	2.81E-29	146806	ebi-a-GCST90002244	Glycated hemoglobin levels || id:ebi-a-GCST90002244	TRUE	reported	igd	2	TRUE	NA	NA	0.000764789	146806	2.15E-06	204613	TRUE	1.88E-14	112.36	0.000111561
61	rs7861647	T	C	T	C	0.0128	0.1087	0.193	0.1843	FALSE	FALSE	FALSE	finn-b-H7_RETIVASCOCCLUSION	9	79977386	0.0463	204613	0.0188499	Retinal vascular occlusion || id:finn-b-H7_RETIVASCOCCLUSION	Retinal vascular occlusion	Retinal vascular occlusion || ||	TRUE	igd	9	79977386	0.0016	4.50E-14	146806	ebi-a-GCST90002244	Glycated hemoglobin levels || id:ebi-a-GCST90002244	TRUE	reported	igd	2	TRUE	NA	NA	0.000435765	146806	2.69E-05	204613	TRUE	4.51E-06	64	5.10E-05
62	rs7903146	T	C	T	C	0.0133	0.0149	0.307	0.1989	FALSE	FALSE	FALSE	finn-b-H7_RETIVASCOCCLUSION	10	114758349	0.0449	204613	0.7402	Retinal vascular occlusion || id:finn-b-H7_RETIVASCOCCLUSION	Retinal vascular occlusion	Retinal vascular occlusion || ||	TRUE	igd	10	114758349	0.0014	1.04E-22	146806	ebi-a-GCST90002244	Glycated hemoglobin levels || id:ebi-a-GCST90002244	TRUE	reported	igd	2	TRUE	NA	NA	0.000614388	146806	5.38E-07	204613	TRUE	2.01E-12	90.25	7.53E-05
63	rs79403657	G	C	G	C	0.009	0.0472	0.177	0.2016	FALSE	TRUE	FALSE	finn-b-H7_RETIVASCOCCLUSION	2	48114094	0.0447	204613	0.2914	Retinal vascular occlusion || id:finn-b-H7_RETIVASCOCCLUSION	Retinal vascular occlusion	Retinal vascular occlusion || ||	TRUE	igd	2	48114094	0.0017	2.03E-08	146806	ebi-a-GCST90002244	Glycated hemoglobin levels || id:ebi-a-GCST90002244	TRUE	reported	igd	2	TRUE	NA	NA	0.000190883	146806	5.45E-06	204613	TRUE	0.000787744	28.0277	2.36E-05
64	rs8138197	A	G	A	G	-0.0073	-0.0403	0.488	0.5485	FALSE	FALSE	FALSE	finn-b-H7_RETIVASCOCCLUSION	22	43114551	0.036	204613	0.2635	Retinal vascular occlusion || id:finn-b-H7_RETIVASCOCCLUSION	Retinal vascular occlusion	Retinal vascular occlusion || ||	TRUE	igd	22	43114551	0.0014	3.54E-08	146806	ebi-a-GCST90002244	Glycated hemoglobin levels || id:ebi-a-GCST90002244	TRUE	reported	igd	2	TRUE	NA	NA	0.00018517	146806	6.12E-06	204613	TRUE	0.00113351	27.1888	2.66E-05
65	rs837763	T	C	T	C	0.0176	-0.017	0.578	0.5518	FALSE	FALSE	FALSE	finn-b-H7_RETIVASCOCCLUSION	16	88853729	0.0359	204613	0.6363	Retinal vascular occlusion || id:finn-b-H7_RETIVASCOCCLUSION	Retinal vascular occlusion	Retinal vascular occlusion || ||	TRUE	igd	16	88853729	0.0013	5.20E-38	146806	ebi-a-GCST90002244	Glycated hemoglobin levels || id:ebi-a-GCST90002244	TRUE	reported	igd	2	TRUE	NA	NA	0.00124698	146806	1.10E-06	204613	TRUE	1.22E-23	183.29	0.000151111
66	rs855791	G	A	G	A	-0.0188	0.0365	0.6	0.6529	FALSE	FALSE	FALSE	finn-b-H7_RETIVASCOCCLUSION	22	37462936	0.0376	204613	0.3308	Retinal vascular occlusion || id:finn-b-H7_RETIVASCOCCLUSION	Retinal vascular occlusion	Retinal vascular occlusion || ||	TRUE	igd	22	37462936	0.0013	1.34E-56	146806	ebi-a-GCST90002244	Glycated hemoglobin levels || id:ebi-a-GCST90002244	TRUE	reported	igd	2	TRUE	NA	NA	0.00142257	146806	4.61E-06	204613	TRUE	2.36E-25	209.136	0.000169651
67	rs857725	G	T	G	T	0.0208	-0.0156	0.277	0.3368	FALSE	FALSE	FALSE	finn-b-H7_RETIVASCOCCLUSION	1	158607935	0.0378	204613	0.6788	Retinal vascular occlusion || id:finn-b-H7_RETIVASCOCCLUSION	Retinal vascular occlusion	Retinal vascular occlusion || ||	TRUE	igd	1	158607935	0.0014	5.43E-55	146806	ebi-a-GCST90002244	Glycated hemoglobin levels || id:ebi-a-GCST90002244	TRUE	reported	igd	2	TRUE	NA	NA	0.00150134	146806	8.32E-07	204613	TRUE	1.81E-28	220.735	0.00017329
68	rs9376090	C	T	C	T	-0.0247	0.0062	0.272	0.3395	FALSE	FALSE	FALSE	finn-b-H7_RETIVASCOCCLUSION	6	135411228	0.0379	204613	0.8702	Retinal vascular occlusion || id:finn-b-H7_RETIVASCOCCLUSION	Retinal vascular occlusion	Retinal vascular occlusion || ||	TRUE	igd	6	135411228	0.0014	1.90E-62	146806	ebi-a-GCST90002244	Glycated hemoglobin levels || id:ebi-a-GCST90002244	TRUE	reported	igd	2	TRUE	NA	NA	0.00211583	146806	1.31E-07	204613	TRUE	1.15E-40	311.27	0.000241615
69	rs9818758	A	G	A	G	0.0131	-0.0411	0.204	0.2095	FALSE	FALSE	FALSE	finn-b-H7_RETIVASCOCCLUSION	3	49382925	0.0437	204613	0.3474	Retinal vascular occlusion || id:finn-b-H7_RETIVASCOCCLUSION	Retinal vascular occlusion	Retinal vascular occlusion || ||	TRUE	igd	3	49382925	0.0017	1.49E-13	146806	ebi-a-GCST90002244	Glycated hemoglobin levels || id:ebi-a-GCST90002244	TRUE	reported	igd	2	TRUE	NA	NA	0.000404326	146806	4.32E-06	204613	TRUE	1.35E-07	59.3806	5.57E-05
70	rs9909940	T	C	T	C	0.0322	-0.0472	0.323	0.265	FALSE	FALSE	FALSE	finn-b-H7_RETIVASCOCCLUSION	17	80689036	0.0409	204613	0.248	Retinal vascular occlusion || id:finn-b-H7_RETIVASCOCCLUSION	Retinal vascular occlusion	Retinal vascular occlusion || ||	TRUE	igd	17	80689036	0.0014	1.43E-116	146806	ebi-a-GCST90002244	Glycated hemoglobin levels || id:ebi-a-GCST90002244	TRUE	reported	igd	2	TRUE	NA	NA	0.00359051	146806	6.51E-06	204613	TRUE	2.71E-63	529	0.000453454
71	rs9914988	A	G	A	G	0.0125	-0.0129	0.802	0.8096	FALSE	FALSE	FALSE	finn-b-H7_RETIVASCOCCLUSION	17	27183104	0.0456	204613	0.776599	Retinal vascular occlusion || id:finn-b-H7_RETIVASCOCCLUSION	Retinal vascular occlusion	Retinal vascular occlusion || ||	TRUE	igd	17	27183104	0.0016	4.66E-17	146806	ebi-a-GCST90002244	Glycated hemoglobin levels || id:ebi-a-GCST90002244	TRUE	reported	igd	2	TRUE	NA	NA	0.000415587	146806	3.91E-07	204613	TRUE	7.56E-09	61.0352	4.96E-05
