# Supplementary material for: Insights into modifiable risk factors of retinal vascular occlusion: A Mendelian randomization study
Source: Medicine (Baltimore). 2025 May 2;104(18):e41752. doi: 10.1097/MD.0000000000041752 (PMC12055163; doi:10.1097/MD.0000000000041752)
Supplement: Supplementary file 6 [file medi-104-e41752-s006.xlsx]

## Sheet: datasets 6 Stroke
the details of SNPs in stroke on RVO	SNP	effect_allele.exposure	other_allele.exposure	effect_allele.outcome	other_allele.outcome	beta.exposure	beta.outcome	eaf.exposure	eaf.outcome	remove	palindromic	ambiguous	id.outcome	chr	pos	se.outcome	samplesize.outcome	pval.outcome	outcome	originalname.outcome	outcome.deprecated	mr_keep.outcome	data_source.outcome	pval.exposure	pos.exposure	se.exposure	chr.exposure	samplesize.exposure	id.exposure	exposure	mr_keep.exposure	pval_origin.exposure	data_source.exposure	action	mr_keep	units.outcome	units.exposure	rsq.exposure	effective_n.exposure	rsq.outcome	effective_n.outcome	steiger_dir	steiger_pval	F
1	rs1052053	G	A	G	A	-0.0624	-0.0502	0.3984	0.3453	FALSE	FALSE	FALSE	finn-b-H7_RETIVASCOCCLUSION	1	156202173	0.0376	204613	0.1828	Retinal vascular occlusion || id:finn-b-H7_RETIVASCOCCLUSION	Retinal vascular occlusion	Retinal vascular occlusion || ||	TRUE	igd	2.70E-14	156202173	0.0082	1	446696	ebi-a-GCST005838	Stroke || id:ebi-a-GCST005838	TRUE	reported	igd	2	TRUE	NA	NA	0.000129621	446696	8.71E-06	204613	TRUE	0.00158062	57.9084
2	rs10776752	T	G	T	G	0.0715	0.0788	0.1583	0.1702	FALSE	FALSE	FALSE	finn-b-H7_RETIVASCOCCLUSION	1	113044328	0.0478	204613	0.0994008	Retinal vascular occlusion || id:finn-b-H7_RETIVASCOCCLUSION	Retinal vascular occlusion	Retinal vascular occlusion || ||	TRUE	igd	2.50E-08	113044328	0.0128	1	446696	ebi-a-GCST005838	Stroke || id:ebi-a-GCST005838	TRUE	reported	igd	2	TRUE	NA	NA	6.98E-05	446696	1.33E-05	204613	TRUE	0.0774613	31.2027
3	rs11191833	A	G	A	G	-0.0527	-0.1017	0.3942	0.2667	FALSE	FALSE	FALSE	finn-b-H7_RETIVASCOCCLUSION	10	105619678	0.0404	204613	0.01191	Retinal vascular occlusion || id:finn-b-H7_RETIVASCOCCLUSION	Retinal vascular occlusion	Retinal vascular occlusion || ||	TRUE	igd	1.66E-10	105619678	0.0082	10	446696	ebi-a-GCST005838	Stroke || id:ebi-a-GCST005838	TRUE	reported	igd	2	TRUE	NA	NA	9.25E-05	446696	3.10E-05	204613	TRUE	0.129161	41.3041
4	rs11957829	G	A	G	A	-0.0654	-0.0143	0.175	0.1963	FALSE	FALSE	FALSE	finn-b-H7_RETIVASCOCCLUSION	5	121515195	0.0453	204613	0.753101	Retinal vascular occlusion || id:finn-b-H7_RETIVASCOCCLUSION	Retinal vascular occlusion	Retinal vascular occlusion || ||	TRUE	igd	1.62E-08	121515195	0.0116	5	446696	ebi-a-GCST005838	Stroke || id:ebi-a-GCST005838	TRUE	reported	igd	2	TRUE	NA	NA	7.12E-05	446696	4.87E-07	204613	TRUE	0.00374874	31.7863
5	rs12445022	A	G	A	G	0.0574	0.0452	0.3089	0.3192	FALSE	FALSE	FALSE	finn-b-H7_RETIVASCOCCLUSION	16	87575332	0.0386	204613	0.2416	Retinal vascular occlusion || id:finn-b-H7_RETIVASCOCCLUSION	Retinal vascular occlusion	Retinal vascular occlusion || ||	TRUE	igd	1.05E-10	87575332	0.0089	16	446696	ebi-a-GCST005838	Stroke || id:ebi-a-GCST005838	TRUE	reported	igd	2	TRUE	NA	NA	9.31E-05	446696	6.70E-06	204613	TRUE	0.00816758	41.5953
6	rs16896398	T	A	T	A	0.0477	-0.0204	0.3383	0.2824	FALSE	TRUE	FALSE	finn-b-H7_RETIVASCOCCLUSION	6	43262704	0.0398	204613	0.6079	Retinal vascular occlusion || id:finn-b-H7_RETIVASCOCCLUSION	Retinal vascular occlusion	Retinal vascular occlusion || ||	TRUE	igd	1.30E-08	43262704	0.0084	6	446696	ebi-a-GCST005838	Stroke || id:ebi-a-GCST005838	TRUE	reported	igd	2	TRUE	NA	NA	7.22E-05	446696	1.28E-06	204613	TRUE	0.00581049	32.2462
7	rs2107595	A	G	A	G	0.0727	-0.0466	0.2204	0.1941	FALSE	FALSE	FALSE	finn-b-H7_RETIVASCOCCLUSION	7	19049388	0.0453	204613	0.3037	Retinal vascular occlusion || id:finn-b-H7_RETIVASCOCCLUSION	Retinal vascular occlusion	Retinal vascular occlusion || ||	TRUE	igd	4.86E-14	19049388	0.0096	7	446696	ebi-a-GCST005838	Stroke || id:ebi-a-GCST005838	TRUE	reported	igd	2	TRUE	NA	NA	0.000128369	446696	5.17E-06	204613	TRUE	0.00069241	57.3491
8	rs2129977	G	A	G	A	-0.073	0.0354	0.6835	0.7634	FALSE	FALSE	FALSE	finn-b-H7_RETIVASCOCCLUSION	4	111712432	0.042	204613	0.3996	Retinal vascular occlusion || id:finn-b-H7_RETIVASCOCCLUSION	Retinal vascular occlusion	Retinal vascular occlusion || ||	TRUE	igd	9.40E-16	111712432	0.0091	4	446696	ebi-a-GCST005838	Stroke || id:ebi-a-GCST005838	TRUE	reported	igd	2	TRUE	NA	NA	0.000144042	446696	3.47E-06	204613	TRUE	0.00014578	64.3521
9	rs3184504	C	T	C	T	-0.062	-0.0002	0.5458	0.592	FALSE	FALSE	FALSE	finn-b-H7_RETIVASCOCCLUSION	12	111884608	0.0364	204613	0.9958	Retinal vascular occlusion || id:finn-b-H7_RETIVASCOCCLUSION	Retinal vascular occlusion	Retinal vascular occlusion || ||	TRUE	igd	8.63E-12	111884608	0.0091	12	446696	ebi-a-GCST005838	Stroke || id:ebi-a-GCST005838	TRUE	reported	igd	2	TRUE	NA	NA	0.000103907	446696	1.48E-10	204613	TRUE	0.000136659	46.4195
10	rs35436	T	C	T	C	-0.0462	-0.0438	0.3834	0.3634	FALSE	FALSE	FALSE	finn-b-H7_RETIVASCOCCLUSION	12	115554523	0.0372	204613	0.2397	Retinal vascular occlusion || id:finn-b-H7_RETIVASCOCCLUSION	Retinal vascular occlusion	Retinal vascular occlusion || ||	TRUE	igd	2.86E-08	115554523	0.0083	12	446696	ebi-a-GCST005838	Stroke || id:ebi-a-GCST005838	TRUE	reported	igd	2	TRUE	NA	NA	6.94E-05	446696	6.78E-06	204613	TRUE	0.0319737	30.9833
11	rs42039	T	C	T	C	-0.0604	-0.0367	0.2303	0.2331	FALSE	FALSE	FALSE	finn-b-H7_RETIVASCOCCLUSION	7	92244422	0.0423	204613	0.385	Retinal vascular occlusion || id:finn-b-H7_RETIVASCOCCLUSION	Retinal vascular occlusion	Retinal vascular occlusion || ||	TRUE	igd	7.32E-09	92244422	0.0105	7	446696	ebi-a-GCST005838	Stroke || id:ebi-a-GCST005838	TRUE	reported	igd	2	TRUE	NA	NA	7.41E-05	446696	3.68E-06	204613	TRUE	0.0122237	33.0899
12	rs4959130	A	G	A	G	0.0779	0.0911	0.1381	0.1665	FALSE	FALSE	FALSE	finn-b-H7_RETIVASCOCCLUSION	6	1356916	0.048	204613	0.0578296	Retinal vascular occlusion || id:finn-b-H7_RETIVASCOCCLUSION	Retinal vascular occlusion	Retinal vascular occlusion || ||	TRUE	igd	1.42E-09	1356916	0.0129	6	446696	ebi-a-GCST005838	Stroke || id:ebi-a-GCST005838	TRUE	reported	igd	2	TRUE	NA	NA	8.16E-05	446696	1.76E-05	204613	TRUE	0.0698503	36.4666
13	rs6825454	C	T	C	T	0.0518	-0.0287	0.3036	0.3176	FALSE	FALSE	FALSE	finn-b-H7_RETIVASCOCCLUSION	4	155501188	0.0384	204613	0.456	Retinal vascular occlusion || id:finn-b-H7_RETIVASCOCCLUSION	Retinal vascular occlusion	Retinal vascular occlusion || ||	TRUE	igd	2.61E-09	155501188	0.0087	4	446696	ebi-a-GCST005838	Stroke || id:ebi-a-GCST005838	TRUE	reported	igd	2	TRUE	NA	NA	7.94E-05	446696	2.73E-06	204613	TRUE	0.00656394	35.4504
14	rs7859727	T	C	T	C	0.0494	0.0145	0.5299	0.415	FALSE	FALSE	FALSE	finn-b-H7_RETIVASCOCCLUSION	9	22102165	0.0363	204613	0.6887	Retinal vascular occlusion || id:finn-b-H7_RETIVASCOCCLUSION	Retinal vascular occlusion	Retinal vascular occlusion || ||	TRUE	igd	4.22E-10	22102165	0.0079	9	446696	ebi-a-GCST005838	Stroke || id:ebi-a-GCST005838	TRUE	reported	igd	2	TRUE	NA	NA	8.75E-05	446696	7.80E-07	204613	TRUE	0.0015035	39.1021
15	rs8103309	C	T	C	T	-0.0501	-0.035	0.345	0.2976	FALSE	FALSE	FALSE	finn-b-H7_RETIVASCOCCLUSION	19	11174935	0.0392	204613	0.3711	Retinal vascular occlusion || id:finn-b-H7_RETIVASCOCCLUSION	Retinal vascular occlusion	Retinal vascular occlusion || ||	TRUE	igd	3.40E-08	11174935	0.0091	19	446696	ebi-a-GCST005838	Stroke || id:ebi-a-GCST005838	TRUE	reported	igd	2	TRUE	NA	NA	6.79E-05	446696	3.90E-06	204613	TRUE	0.0189588	30.3105
16	rs880315	C	T	C	T	0.0527	0.113	0.4	0.4137	FALSE	FALSE	FALSE	finn-b-H7_RETIVASCOCCLUSION	1	10796866	0.0364	204613	0.00193001	Retinal vascular occlusion || id:finn-b-H7_RETIVASCOCCLUSION	Retinal vascular occlusion	Retinal vascular occlusion || ||	TRUE	igd	3.62E-10	10796866	0.0084	1	446696	ebi-a-GCST005838	Stroke || id:ebi-a-GCST005838	TRUE	reported	igd	2	TRUE	NA	NA	8.81E-05	446696	4.71E-05	204613	TRUE	0.344413	39.3607
17	rs9316222	C	T	C	T	0.0599	-0.0382	0.7794	0.7614	FALSE	FALSE	FALSE	finn-b-H7_RETIVASCOCCLUSION	13	47214690	0.0421	204613	0.364	Retinal vascular occlusion || id:finn-b-H7_RETIVASCOCCLUSION	Retinal vascular occlusion	Retinal vascular occlusion || ||	TRUE	igd	4.31E-10	47214690	0.0096	13	446696	ebi-a-GCST005838	Stroke || id:ebi-a-GCST005838	TRUE	reported	igd	2	TRUE	NA	NA	8.71E-05	446696	4.02E-06	204613	TRUE	0.00603702	38.9324
