# Supplementary material for: Insights into modifiable risk factors of retinal vascular occlusion: A Mendelian randomization study
Source: Medicine (Baltimore). 2025 May 2;104(18):e41752. doi: 10.1097/MD.0000000000041752 (PMC12055163; doi:10.1097/MD.0000000000041752)
Supplement: Supplementary file 7 [file medi-104-e41752-s007.xlsx]

## Sheet: datasets 7 Myocardial infarctio
the details of SNPs in myocardial infarction on RVO	SNP	effect_allele.exposure	other_allele.exposure	effect_allele.outcome	other_allele.outcome	beta.exposure	beta.outcome	eaf.exposure	eaf.outcome	remove	palindromic	ambiguous	id.outcome	chr	pos	se.outcome	samplesize.outcome	pval.outcome	outcome	originalname.outcome	outcome.deprecated	mr_keep.outcome	data_source.outcome	pval.exposure	chr.exposure	se.exposure	pos.exposure	samplesize.exposure	id.exposure	exposure	mr_keep.exposure	pval_origin.exposure	data_source.exposure	action	mr_keep	units.outcome	units.exposure	rsq.exposure	effective_n.exposure	rsq.outcome	effective_n.outcome	steiger_dir	steiger_pval	F
2	rs10455872	G	A	G	A	0.284774	0.1263	0.0543559	0.04573	FALSE	FALSE	FALSE	finn-b-H7_RETIVASCOCCLUSION	6	161010118	0.0851	204613	0.1378	Retinal vascular occlusion || id:finn-b-H7_RETIVASCOCCLUSION	Retinal vascular occlusion	Retinal vascular occlusion || ||	TRUE	igd	9.23E-27	6	0.0265918	161010118	171875	ieu-a-798	Myocardial infarction || id:ieu-a-798	TRUE	reported	igd	2	TRUE	NA	NA	0.000666819	171875	1.08E-05	204613	TRUE	5.53E-12	114.685
3	rs10947786	A	G	A	G	-0.0718678	0.099	0.207597	0.2755	FALSE	FALSE	FALSE	finn-b-H7_RETIVASCOCCLUSION	6	39156410	0.0401	204613	0.0136399	Retinal vascular occlusion || id:finn-b-H7_RETIVASCOCCLUSION	Retinal vascular occlusion	Retinal vascular occlusion || ||	TRUE	igd	1.77E-08	6	0.0127579	39156410	171875	ieu-a-798	Myocardial infarction || id:ieu-a-798	TRUE	reported	igd	2	TRUE	NA	NA	0.000184596	171875	2.98E-05	204613	TRUE	0.0129687	31.7329
4	rs113113862	A	G	A	G	-0.075448	-0.0744	0.218279	0.2149	FALSE	FALSE	FALSE	finn-b-H7_RETIVASCOCCLUSION	19	11183577	0.0438	204613	0.0892894	Retinal vascular occlusion || id:finn-b-H7_RETIVASCOCCLUSION	Retinal vascular occlusion	Retinal vascular occlusion || ||	TRUE	igd	2.78E-09	19	0.0126926	11183577	171875	ieu-a-798	Myocardial infarction || id:ieu-a-798	TRUE	reported	igd	2	TRUE	NA	NA	0.00020554	171875	1.41E-05	204613	TRUE	0.0012194	35.3341
5	rs11556924	T	C	T	C	-0.0689191	0.0421	0.29769	0.3254	FALSE	FALSE	FALSE	finn-b-H7_RETIVASCOCCLUSION	7	129663496	0.0382	204613	0.2697	Retinal vascular occlusion || id:finn-b-H7_RETIVASCOCCLUSION	Retinal vascular occlusion	Retinal vascular occlusion || ||	TRUE	igd	4.00E-08	7	0.0125521	129663496	171875	ieu-a-798	Myocardial infarction || id:ieu-a-798	TRUE	reported	igd	2	TRUE	NA	NA	0.000175373	171875	5.94E-06	204613	TRUE	0.000956613	30.1472
6	rs1332329	C	A	C	A	0.0791447	-0.0455	0.362018	0.4196	FALSE	FALSE	FALSE	finn-b-H7_RETIVASCOCCLUSION	10	91003419	0.0364	204613	0.2113	Retinal vascular occlusion || id:finn-b-H7_RETIVASCOCCLUSION	Retinal vascular occlusion	Retinal vascular occlusion || ||	TRUE	igd	2.68E-13	10	0.0108279	91003419	171875	ieu-a-798	Myocardial infarction || id:ieu-a-798	TRUE	reported	igd	2	TRUE	NA	NA	0.000310751	171875	7.64E-06	204613	TRUE	5.53E-06	53.4263
7	rs1510226	C	T	C	T	0.226442	-0.0747	0.0271216	0.01253	FALSE	FALSE	FALSE	finn-b-H7_RETIVASCOCCLUSION	6	160816409	0.1623	204613	0.6451	Retinal vascular occlusion || id:finn-b-H7_RETIVASCOCCLUSION	Retinal vascular occlusion	Retinal vascular occlusion || ||	TRUE	igd	6.16E-11	6	0.0346256	160816409	171875	ieu-a-798	Myocardial infarction || id:ieu-a-798	TRUE	reported	igd	2	TRUE	NA	NA	0.000248773	171875	1.04E-06	204613	TRUE	6.48E-06	42.768
8	rs1870634	G	T	G	T	0.0696961	0.0117	0.617875	0.6968	FALSE	FALSE	FALSE	finn-b-H7_RETIVASCOCCLUSION	10	44480811	0.0395	204613	0.7668	Retinal vascular occlusion || id:finn-b-H7_RETIVASCOCCLUSION	Retinal vascular occlusion	Retinal vascular occlusion || ||	TRUE	igd	8.35E-11	10	0.0107322	44480811	171875	ieu-a-798	Myocardial infarction || id:ieu-a-798	TRUE	reported	igd	2	TRUE	NA	NA	0.000245316	171875	4.29E-07	204613	TRUE	4.49E-06	42.1735
9	rs2019090	T	A	T	A	-0.0654617	-0.0461	0.642344	0.7831	FALSE	TRUE	FALSE	finn-b-H7_RETIVASCOCCLUSION	11	103668962	0.0434	204613	0.288	Retinal vascular occlusion || id:finn-b-H7_RETIVASCOCCLUSION	Retinal vascular occlusion	Retinal vascular occlusion || ||	TRUE	igd	3.65E-09	11	0.0110961	103668962	171875	ieu-a-798	Myocardial infarction || id:ieu-a-798	TRUE	reported	igd	2	TRUE	NA	NA	0.00020246	171875	5.51E-06	204613	TRUE	0.00028196	34.8044
10	rs2327426	C	T	C	T	-0.0625017	-0.038	0.297863	0.246	FALSE	FALSE	FALSE	finn-b-H7_RETIVASCOCCLUSION	6	134202690	0.0415	204613	0.3592	Retinal vascular occlusion || id:finn-b-H7_RETIVASCOCCLUSION	Retinal vascular occlusion	Retinal vascular occlusion || ||	TRUE	igd	1.22E-08	6	0.0109701	134202690	171875	ieu-a-798	Myocardial infarction || id:ieu-a-798	TRUE	reported	igd	2	TRUE	NA	NA	0.000188831	171875	4.10E-06	204613	TRUE	0.000341754	32.461
11	rs2505083	C	T	C	T	0.0612049	-0.0019	0.394508	0.4574	FALSE	FALSE	FALSE	finn-b-H7_RETIVASCOCCLUSION	10	30335122	0.0359	204613	0.9575	Retinal vascular occlusion || id:finn-b-H7_RETIVASCOCCLUSION	Retinal vascular occlusion	Retinal vascular occlusion || ||	TRUE	igd	6.93E-09	10	0.0105661	30335122	171875	ieu-a-798	Myocardial infarction || id:ieu-a-798	TRUE	reported	igd	2	TRUE	NA	NA	0.000195187	171875	1.37E-08	204613	TRUE	2.29E-05	33.5539
12	rs2681472	G	A	G	A	0.0727045	-0.0736	0.19414	0.07496	FALSE	FALSE	FALSE	finn-b-H7_RETIVASCOCCLUSION	12	90008959	0.0674	204613	0.2751	Retinal vascular occlusion || id:finn-b-H7_RETIVASCOCCLUSION	Retinal vascular occlusion	Retinal vascular occlusion || ||	TRUE	igd	6.11E-09	12	0.0125054	90008959	171875	ieu-a-798	Myocardial infarction || id:ieu-a-798	TRUE	reported	igd	2	TRUE	NA	NA	0.000196623	171875	5.83E-06	204613	TRUE	0.000388078	33.8008
13	rs28451064	A	G	A	G	0.122318	-0.02	0.119331	0.1536	FALSE	FALSE	FALSE	finn-b-H7_RETIVASCOCCLUSION	21	35593827	0.0499	204613	0.687999	Retinal vascular occlusion || id:finn-b-H7_RETIVASCOCCLUSION	Retinal vascular occlusion	Retinal vascular occlusion || ||	TRUE	igd	6.10E-12	21	0.0177856	35593827	171875	ieu-a-798	Myocardial infarction || id:ieu-a-798	TRUE	reported	igd	2	TRUE	NA	NA	0.000275116	171875	7.85E-07	204613	TRUE	1.59E-06	47.2981
14	rs35700460	G	A	G	A	0.0818302	-0.0011	0.646502	0.7401	FALSE	FALSE	FALSE	finn-b-H7_RETIVASCOCCLUSION	1	222811407	0.0407	204613	0.9775	Retinal vascular occlusion || id:finn-b-H7_RETIVASCOCCLUSION	Retinal vascular occlusion	Retinal vascular occlusion || ||	TRUE	igd	1.91E-11	1	0.0121909	222811407	171875	ieu-a-798	Myocardial infarction || id:ieu-a-798	TRUE	reported	igd	2	TRUE	NA	NA	0.00026208	171875	3.57E-09	204613	TRUE	8.22E-07	45.0563
15	rs41290120	A	G	A	G	-0.185714	-0.1014	0.0323735	0.02859	FALSE	FALSE	FALSE	finn-b-H7_RETIVASCOCCLUSION	19	45382675	0.1067	204613	0.3418	Retinal vascular occlusion || id:finn-b-H7_RETIVASCOCCLUSION	Retinal vascular occlusion	Retinal vascular occlusion || ||	TRUE	igd	2.62E-09	19	0.0311929	45382675	171875	ieu-a-798	Myocardial infarction || id:ieu-a-798	TRUE	reported	igd	2	TRUE	NA	NA	0.000206196	171875	4.41E-06	204613	TRUE	0.000179045	35.4469
16	rs4773141	G	C	G	C	0.0802207	-0.0739	0.345079	0.2714	FALSE	TRUE	FALSE	finn-b-H7_RETIVASCOCCLUSION	13	110954353	0.0407	204613	0.0690303	Retinal vascular occlusion || id:finn-b-H7_RETIVASCOCCLUSION	Retinal vascular occlusion	Retinal vascular occlusion || ||	TRUE	igd	4.69E-10	13	0.0128785	110954353	171875	ieu-a-798	Myocardial infarction || id:ieu-a-798	TRUE	reported	igd	2	TRUE	NA	NA	0.000225703	171875	1.61E-05	204613	TRUE	0.000765122	38.8009
17	rs4977574	G	A	G	A	0.188677	0.026	0.482238	0.4321	FALSE	FALSE	FALSE	finn-b-H7_RETIVASCOCCLUSION	9	22098574	0.036	204613	0.4704	Retinal vascular occlusion || id:finn-b-H7_RETIVASCOCCLUSION	Retinal vascular occlusion	Retinal vascular occlusion || ||	TRUE	igd	4.58E-75	9	0.0102921	22098574	171875	ieu-a-798	Myocardial infarction || id:ieu-a-798	TRUE	reported	igd	2	TRUE	NA	NA	0.00195152	171875	2.55E-06	204613	TRUE	9.14E-39	336.07
18	rs532436	A	G	A	G	0.110862	-0.0055	0.18758	0.2006	FALSE	FALSE	FALSE	finn-b-H7_RETIVASCOCCLUSION	9	136149830	0.0447	204613	0.9016	Retinal vascular occlusion || id:finn-b-H7_RETIVASCOCCLUSION	Retinal vascular occlusion	Retinal vascular occlusion || ||	TRUE	igd	2.36E-17	9	0.0130822	136149830	171875	ieu-a-798	Myocardial infarction || id:ieu-a-798	TRUE	reported	igd	2	TRUE	NA	NA	0.000417652	171875	7.40E-08	204613	TRUE	7.11E-10	71.8131
19	rs653178	T	C	T	C	-0.0770565	9.00E-04	0.558224	0.5849	FALSE	FALSE	FALSE	finn-b-H7_RETIVASCOCCLUSION	12	112007756	0.0363	204613	0.9797	Retinal vascular occlusion || id:finn-b-H7_RETIVASCOCCLUSION	Retinal vascular occlusion	Retinal vascular occlusion || ||	TRUE	igd	2.84E-11	12	0.0115792	112007756	171875	ieu-a-798	Myocardial infarction || id:ieu-a-798	TRUE	reported	igd	2	TRUE	NA	NA	0.000257598	171875	3.00E-09	204613	TRUE	1.01E-06	44.2855
20	rs7173743	C	T	C	T	-0.0639689	0.0012	0.432422	0.3267	FALSE	FALSE	FALSE	finn-b-H7_RETIVASCOCCLUSION	15	79141784	0.038	204613	0.9742	Retinal vascular occlusion || id:finn-b-H7_RETIVASCOCCLUSION	Retinal vascular occlusion	Retinal vascular occlusion || ||	TRUE	igd	7.75E-10	15	0.0104014	79141784	171875	ieu-a-798	Myocardial infarction || id:ieu-a-798	TRUE	reported	igd	2	TRUE	NA	NA	0.000220014	171875	4.87E-09	204613	TRUE	6.41E-06	37.8228
21	rs72689147	T	G	T	G	-0.0735497	-0.0331	0.179559	0.2175	FALSE	FALSE	FALSE	finn-b-H7_RETIVASCOCCLUSION	4	156639888	0.0433	204613	0.4449	Retinal vascular occlusion || id:finn-b-H7_RETIVASCOCCLUSION	Retinal vascular occlusion	Retinal vascular occlusion || ||	TRUE	igd	1.65E-08	4	0.0130277	156639888	171875	ieu-a-798	Myocardial infarction || id:ieu-a-798	TRUE	reported	igd	2	TRUE	NA	NA	0.000185412	171875	2.86E-06	204613	TRUE	0.000266993	31.8732
22	rs72934535	C	T	C	T	0.141086	0.0221	0.0931838	0.09624	FALSE	FALSE	FALSE	finn-b-H7_RETIVASCOCCLUSION	2	203968973	0.0607	204613	0.7166	Retinal vascular occlusion || id:finn-b-H7_RETIVASCOCCLUSION	Retinal vascular occlusion	Retinal vascular occlusion || ||	TRUE	igd	3.36E-14	2	0.0186044	203968973	171875	ieu-a-798	Myocardial infarction || id:ieu-a-798	TRUE	reported	igd	2	TRUE	NA	NA	0.00033449	171875	6.48E-07	204613	TRUE	9.08E-08	57.5091
23	rs7528419	G	A	G	A	-0.101314	-0.0521	0.201938	0.2146	FALSE	FALSE	FALSE	finn-b-H7_RETIVASCOCCLUSION	1	109817192	0.0438	204613	0.2349	Retinal vascular occlusion || id:finn-b-H7_RETIVASCOCCLUSION	Retinal vascular occlusion	Retinal vascular occlusion || ||	TRUE	igd	9.92E-16	1	0.0126204	109817192	171875	ieu-a-798	Myocardial infarction || id:ieu-a-798	TRUE	reported	igd	2	TRUE	NA	NA	0.00037482	171875	6.92E-06	204613	TRUE	3.15E-07	64.4455
24	rs9349379	G	A	G	A	0.130965	-0.0029	0.41079	0.4504	FALSE	FALSE	FALSE	finn-b-H7_RETIVASCOCCLUSION	6	12903957	0.0359	204613	0.9358	Retinal vascular occlusion || id:finn-b-H7_RETIVASCOCCLUSION	Retinal vascular occlusion	Retinal vascular occlusion || ||	TRUE	igd	9.37E-35	6	0.0106499	12903957	171875	ieu-a-798	Myocardial infarction || id:ieu-a-798	TRUE	reported	igd	2	TRUE	NA	NA	0.000879083	171875	3.19E-08	204613	TRUE	2.07E-19	151.224
25	rs9970807	T	C	T	C	-0.110641	0.0407	0.0836228	0.1091	FALSE	FALSE	FALSE	finn-b-H7_RETIVASCOCCLUSION	1	56965664	0.0575	204613	0.4785	Retinal vascular occlusion || id:finn-b-H7_RETIVASCOCCLUSION	Retinal vascular occlusion	Retinal vascular occlusion || ||	TRUE	igd	1.81E-09	1	0.0183978	56965664	171875	ieu-a-798	Myocardial infarction || id:ieu-a-798	TRUE	reported	igd	2	TRUE	NA	NA	0.000210379	171875	2.45E-06	204613	TRUE	7.65E-05	36.166
