# Supplementary material for: Insights into modifiable risk factors of retinal vascular occlusion: A Mendelian randomization study
Source: Medicine (Baltimore). 2025 May 2;104(18):e41752. doi: 10.1097/MD.0000000000041752 (PMC12055163; doi:10.1097/MD.0000000000041752)
Supplement: Supplementary file 8 [file medi-104-e41752-s008.xlsx]

## Sheet: datasets 8 Atrial fibrillation
the details of SNPs in atrial fibrillation on RVO	SNP	effect_allele.exposure	other_allele.exposure	effect_allele.outcome	other_allele.outcome	beta.exposure	beta.outcome	eaf.exposure	eaf.outcome	remove	palindromic	ambiguous	id.outcome	chr	pos	se.outcome	samplesize.outcome	pval.outcome	outcome	originalname.outcome	outcome.deprecated	mr_keep.outcome	data_source.outcome	samplesize.exposure	pval.exposure	pos.exposure	se.exposure	chr.exposure	id.exposure	exposure	mr_keep.exposure	pval_origin.exposure	data_source.exposure	action	mr_keep	units.outcome	units.exposure	rsq.exposure	effective_n.exposure	rsq.outcome	effective_n.outcome	steiger_dir	steiger_pval	F
1	rs10141892	C	T	C	T	-0.0452	0.0142	0.5833	0.6419	FALSE	FALSE	FALSE	finn-b-H7_RETIVASCOCCLUSION	14	35184323	0.0375	204613	0.7061	Retinal vascular occlusion || id:finn-b-H7_RETIVASCOCCLUSION	Retinal vascular occlusion	Retinal vascular occlusion || ||	TRUE	igd	1030836	2.95E-11	35184323	0.0068	14	ebi-a-GCST006414	Atrial fibrillation || id:ebi-a-GCST006414	TRUE	reported	igd	2	TRUE	NA	NA	4.29E-05	1030836	7.01E-07	204613	TRUE	0.0183155	44.1834
2	rs10213171	G	C	G	C	0.091	0.0338	0.0609	0.1026	FALSE	TRUE	FALSE	finn-b-H7_RETIVASCOCCLUSION	4	148937537	0.0588	204613	0.5659	Retinal vascular occlusion || id:finn-b-H7_RETIVASCOCCLUSION	Retinal vascular occlusion	Retinal vascular occlusion || ||	TRUE	igd	1030836	1.32E-11	148937537	0.0134	4	ebi-a-GCST006414	Atrial fibrillation || id:ebi-a-GCST006414	TRUE	reported	igd	2	TRUE	NA	NA	4.47E-05	1030836	1.61E-06	204613	TRUE	0.0251827	46.1183
3	rs10458662	G	T	G	T	0.0544	0.0174	0.1722	0.1506	FALSE	FALSE	FALSE	finn-b-H7_RETIVASCOCCLUSION	10	77936670	0.0501	204613	0.728201	Retinal vascular occlusion || id:finn-b-H7_RETIVASCOCCLUSION	Retinal vascular occlusion	Retinal vascular occlusion || ||	TRUE	igd	1030836	6.93E-10	77936670	0.0088	10	ebi-a-GCST006414	Atrial fibrillation || id:ebi-a-GCST006414	TRUE	reported	igd	2	TRUE	NA	NA	3.71E-05	1030836	5.90E-07	204613	TRUE	0.0279139	38.2149
4	rs10520002	A	G	A	G	0.0626	0.047	0.0988	0.1047	FALSE	FALSE	FALSE	finn-b-H7_RETIVASCOCCLUSION	5	127819132	0.0587	204613	0.4227	Retinal vascular occlusion || id:finn-b-H7_RETIVASCOCCLUSION	Retinal vascular occlusion	Retinal vascular occlusion || ||	TRUE	igd	1030836	2.85E-08	127819132	0.0113	5	ebi-a-GCST006414	Atrial fibrillation || id:ebi-a-GCST006414	TRUE	reported	igd	2	TRUE	NA	NA	2.98E-05	1030836	3.13E-06	204613	TRUE	0.127734	30.6896
5	rs10520260	G	A	G	A	-0.0457	0.0522	0.3214	0.376	FALSE	FALSE	FALSE	finn-b-H7_RETIVASCOCCLUSION	4	174447349	0.0372	204613	0.1607	Retinal vascular occlusion || id:finn-b-H7_RETIVASCOCCLUSION	Retinal vascular occlusion	Retinal vascular occlusion || ||	TRUE	igd	1030836	3.36E-10	174447349	0.0073	4	ebi-a-GCST006414	Atrial fibrillation || id:ebi-a-GCST006414	TRUE	reported	igd	2	TRUE	NA	NA	3.80E-05	1030836	9.62E-06	204613	TRUE	0.205549	39.191
6	rs10753933	G	T	G	T	-0.0609	0.0051	0.5518	0.6427	FALSE	FALSE	FALSE	finn-b-H7_RETIVASCOCCLUSION	1	203026214	0.0374	204613	0.892	Retinal vascular occlusion || id:finn-b-H7_RETIVASCOCCLUSION	Retinal vascular occlusion	Retinal vascular occlusion || ||	TRUE	igd	1030836	9.84E-20	203026214	0.0067	1	ebi-a-GCST006414	Atrial fibrillation || id:ebi-a-GCST006414	TRUE	reported	igd	2	TRUE	NA	NA	8.01E-05	1030836	9.09E-08	204613	TRUE	0.000350931	82.62
7	rs10773657	A	C	A	C	-0.0575	0.01	0.862	0.8237	FALSE	FALSE	FALSE	finn-b-H7_RETIVASCOCCLUSION	12	123327900	0.0474	204613	0.8326	Retinal vascular occlusion || id:finn-b-H7_RETIVASCOCCLUSION	Retinal vascular occlusion	Retinal vascular occlusion || ||	TRUE	igd	1030836	2.54E-08	123327900	0.0103	12	ebi-a-GCST006414	Atrial fibrillation || id:ebi-a-GCST006414	TRUE	reported	igd	2	TRUE	NA	NA	3.02E-05	1030836	2.18E-07	204613	TRUE	0.0376041	31.1646
8	rs10804493	A	G	A	G	0.0558	0.0464	0.6505	0.605	FALSE	FALSE	FALSE	finn-b-H7_RETIVASCOCCLUSION	3	111554426	0.0366	204613	0.2048	Retinal vascular occlusion || id:finn-b-H7_RETIVASCOCCLUSION	Retinal vascular occlusion	Retinal vascular occlusion || ||	TRUE	igd	1030836	1.63E-15	111554426	0.007	3	ebi-a-GCST006414	Atrial fibrillation || id:ebi-a-GCST006414	TRUE	reported	igd	2	TRUE	NA	NA	6.16E-05	1030836	7.85E-06	204613	TRUE	0.0369791	63.5437
9	rs10821415	A	C	A	C	0.0821	0.0938	0.4132	0.354	FALSE	FALSE	FALSE	finn-b-H7_RETIVASCOCCLUSION	9	97713459	0.0374	204613	0.0122	Retinal vascular occlusion || id:finn-b-H7_RETIVASCOCCLUSION	Retinal vascular occlusion	Retinal vascular occlusion || ||	TRUE	igd	1030836	2.92E-34	97713459	0.0067	9	ebi-a-GCST006414	Atrial fibrillation || id:ebi-a-GCST006414	TRUE	reported	igd	2	TRUE	NA	NA	0.000145641	1030836	3.07E-05	204613	TRUE	0.00702336	150.154
10	rs10842383	T	C	T	C	-0.0988	-0.0415	0.1478	0.1066	FALSE	FALSE	FALSE	finn-b-H7_RETIVASCOCCLUSION	12	24771967	0.0582	204613	0.4754	Retinal vascular occlusion || id:finn-b-H7_RETIVASCOCCLUSION	Retinal vascular occlusion	Retinal vascular occlusion || ||	TRUE	igd	1030836	2.88E-25	24771967	0.0095	12	ebi-a-GCST006414	Atrial fibrillation || id:ebi-a-GCST006414	TRUE	reported	igd	2	TRUE	NA	NA	0.000104914	1030836	2.48E-06	204613	TRUE	0.000342317	108.16
11	rs11191116	T	C	T	C	-0.041	-0.0251	0.348	0.3494	FALSE	FALSE	FALSE	finn-b-H7_RETIVASCOCCLUSION	10	103555611	0.0376	204613	0.5042	Retinal vascular occlusion || id:finn-b-H7_RETIVASCOCCLUSION	Retinal vascular occlusion	Retinal vascular occlusion || ||	TRUE	igd	1030836	4.42E-09	103555611	0.007	10	ebi-a-GCST006414	Atrial fibrillation || id:ebi-a-GCST006414	TRUE	reported	igd	2	TRUE	NA	NA	3.33E-05	1030836	2.18E-06	204613	TRUE	0.0760899	34.3061
12	rs11264280	T	C	T	C	0.1347	-0.0273	0.333	0.357	FALSE	FALSE	FALSE	finn-b-H7_RETIVASCOCCLUSION	1	154862952	0.0374	204613	0.4647	Retinal vascular occlusion || id:finn-b-H7_RETIVASCOCCLUSION	Retinal vascular occlusion	Retinal vascular occlusion || ||	TRUE	igd	1030836	3.07E-79	154862952	0.0071	1	ebi-a-GCST006414	Atrial fibrillation || id:ebi-a-GCST006414	TRUE	reported	igd	2	TRUE	NA	NA	0.000349042	1030836	2.60E-06	204613	TRUE	1.74E-12	359.93
13	rs11598047	G	A	G	A	0.1537	-0.0703	0.1621	0.09227	FALSE	FALSE	FALSE	finn-b-H7_RETIVASCOCCLUSION	10	105342672	0.0618	204613	0.255	Retinal vascular occlusion || id:finn-b-H7_RETIVASCOCCLUSION	Retinal vascular occlusion	Retinal vascular occlusion || ||	TRUE	igd	1030836	8.95E-66	105342672	0.009	10	ebi-a-GCST006414	Atrial fibrillation || id:ebi-a-GCST006414	TRUE	reported	igd	2	TRUE	NA	NA	0.000282847	1030836	6.32E-06	204613	TRUE	3.41E-09	291.65
14	rs11773845	A	C	A	C	0.1054	-0.0491	0.5856	0.5619	FALSE	FALSE	FALSE	finn-b-H7_RETIVASCOCCLUSION	7	116191301	0.0362	204613	0.1743	Retinal vascular occlusion || id:finn-b-H7_RETIVASCOCCLUSION	Retinal vascular occlusion	Retinal vascular occlusion || ||	TRUE	igd	1030836	2.39E-55	116191301	0.0067	7	ebi-a-GCST006414	Atrial fibrillation || id:ebi-a-GCST006414	TRUE	reported	igd	2	TRUE	NA	NA	0.000240015	1030836	8.99E-06	204613	TRUE	2.43E-07	247.475
15	rs117984853	T	G	T	G	0.1228	-0.1235	0.1013	0.1287	FALSE	FALSE	FALSE	finn-b-H7_RETIVASCOCCLUSION	6	149399100	0.0539	204613	0.0218902	Retinal vascular occlusion || id:finn-b-H7_RETIVASCOCCLUSION	Retinal vascular occlusion	Retinal vascular occlusion || ||	TRUE	igd	1030836	1.34E-24	149399100	0.012	6	ebi-a-GCST006414	Atrial fibrillation || id:ebi-a-GCST006414	TRUE	reported	igd	2	TRUE	NA	NA	0.000101578	1030836	2.57E-05	204613	TRUE	0.0383082	104.721
16	rs12245149	A	C	A	C	-0.047	-0.0701	0.4739	0.4842	FALSE	FALSE	FALSE	finn-b-H7_RETIVASCOCCLUSION	10	65321147	0.0358	204613	0.0504197	Retinal vascular occlusion || id:finn-b-H7_RETIVASCOCCLUSION	Retinal vascular occlusion	Retinal vascular occlusion || ||	TRUE	igd	1030836	1.66E-12	65321147	0.0067	10	ebi-a-GCST006414	Atrial fibrillation || id:ebi-a-GCST006414	TRUE	reported	igd	2	TRUE	NA	NA	4.77E-05	1030836	1.87E-05	204613	TRUE	0.28635	49.2092
17	rs12426679	T	C	T	C	-0.0391	0.0161	0.5278	0.5614	FALSE	FALSE	FALSE	finn-b-H7_RETIVASCOCCLUSION	12	76237987	0.036	204613	0.654501	Retinal vascular occlusion || id:finn-b-H7_RETIVASCOCCLUSION	Retinal vascular occlusion	Retinal vascular occlusion || ||	TRUE	igd	1030836	4.95E-09	76237987	0.0067	12	ebi-a-GCST006414	Atrial fibrillation || id:ebi-a-GCST006414	TRUE	reported	igd	2	TRUE	NA	NA	3.30E-05	1030836	9.78E-07	204613	TRUE	0.04925	34.0568
18	rs1278493	A	G	A	G	-0.0389	0.04	0.5645	0.4545	FALSE	FALSE	FALSE	finn-b-H7_RETIVASCOCCLUSION	3	135814009	0.036	204613	0.2667	Retinal vascular occlusion || id:finn-b-H7_RETIVASCOCCLUSION	Retinal vascular occlusion	Retinal vascular occlusion || ||	TRUE	igd	1030836	8.77E-09	135814009	0.0068	3	ebi-a-GCST006414	Atrial fibrillation || id:ebi-a-GCST006414	TRUE	reported	igd	2	TRUE	NA	NA	3.17E-05	1030836	6.03E-06	204613	TRUE	0.189148	32.7251
19	rs133885	A	G	A	G	0.0405	5.00E-04	0.4377	0.4231	FALSE	FALSE	FALSE	finn-b-H7_RETIVASCOCCLUSION	22	26159289	0.0361	204613	0.9879	Retinal vascular occlusion || id:finn-b-H7_RETIVASCOCCLUSION	Retinal vascular occlusion	Retinal vascular occlusion || ||	TRUE	igd	1030836	2.22E-09	26159289	0.0068	22	ebi-a-GCST006414	Atrial fibrillation || id:ebi-a-GCST006414	TRUE	reported	igd	2	TRUE	NA	NA	3.44E-05	1030836	9.38E-10	204613	TRUE	0.0159027	35.4725
20	rs140185678	A	G	A	G	0.1659	-0.0844	0.0351	0.04475	FALSE	FALSE	FALSE	finn-b-H7_RETIVASCOCCLUSION	16	2003016	0.0879	204613	0.3368	Retinal vascular occlusion || id:finn-b-H7_RETIVASCOCCLUSION	Retinal vascular occlusion	Retinal vascular occlusion || ||	TRUE	igd	1030836	2.43E-14	2003016	0.0218	16	ebi-a-GCST006414	Atrial fibrillation || id:ebi-a-GCST006414	TRUE	reported	igd	2	TRUE	NA	NA	5.62E-05	1030836	4.51E-06	204613	TRUE	0.0264253	57.9135
21	rs1458038	T	C	T	C	0.0434	0.0275	0.3087	0.3446	FALSE	FALSE	FALSE	finn-b-H7_RETIVASCOCCLUSION	4	81164723	0.0378	204613	0.4667	Retinal vascular occlusion || id:finn-b-H7_RETIVASCOCCLUSION	Retinal vascular occlusion	Retinal vascular occlusion || ||	TRUE	igd	1030836	1.74E-09	81164723	0.0072	4	ebi-a-GCST006414	Atrial fibrillation || id:ebi-a-GCST006414	TRUE	reported	igd	2	TRUE	NA	NA	3.52E-05	1030836	2.59E-06	204613	TRUE	0.073694	36.3341
22	rs146518726	A	G	A	G	0.1605	0.0955	0.0328	0.03148	FALSE	FALSE	FALSE	finn-b-H7_RETIVASCOCCLUSION	1	51535039	0.1027	204613	0.3524	Retinal vascular occlusion || id:finn-b-H7_RETIVASCOCCLUSION	Retinal vascular occlusion	Retinal vascular occlusion || ||	TRUE	igd	1030836	8.27E-15	51535039	0.0207	1	ebi-a-GCST006414	Atrial fibrillation || id:ebi-a-GCST006414	TRUE	reported	igd	2	TRUE	NA	NA	5.83E-05	1030836	4.23E-06	204613	TRUE	0.0211117	60.1187
23	rs1563304	T	C	T	C	0.0644	-0.0197	0.178	0.1304	FALSE	FALSE	FALSE	finn-b-H7_RETIVASCOCCLUSION	17	44874453	0.0535	204613	0.7133	Retinal vascular occlusion || id:finn-b-H7_RETIVASCOCCLUSION	Retinal vascular occlusion	Retinal vascular occlusion || ||	TRUE	igd	1030836	2.56E-12	44874453	0.0092	17	ebi-a-GCST006414	Atrial fibrillation || id:ebi-a-GCST006414	TRUE	reported	igd	2	TRUE	NA	NA	4.75E-05	1030836	6.63E-07	204613	TRUE	0.0119931	49
24	rs17171711	T	C	T	C	0.1086	-0.014	0.1775	0.2027	FALSE	FALSE	FALSE	finn-b-H7_RETIVASCOCCLUSION	5	137364795	0.0446	204613	0.753999	Retinal vascular occlusion || id:finn-b-H7_RETIVASCOCCLUSION	Retinal vascular occlusion	Retinal vascular occlusion || ||	TRUE	igd	1030836	1.95E-35	137364795	0.0087	5	ebi-a-GCST006414	Atrial fibrillation || id:ebi-a-GCST006414	TRUE	reported	igd	2	TRUE	NA	NA	0.000151136	1030836	4.82E-07	204613	TRUE	1.64E-06	155.819
25	rs17380837	T	C	T	C	-0.0501	0.0554	0.307	0.3678	FALSE	FALSE	FALSE	finn-b-H7_RETIVASCOCCLUSION	12	26345526	0.0372	204613	0.1359	Retinal vascular occlusion || id:finn-b-H7_RETIVASCOCCLUSION	Retinal vascular occlusion	Retinal vascular occlusion || ||	TRUE	igd	1030836	4.80E-12	26345526	0.0072	12	ebi-a-GCST006414	Atrial fibrillation || id:ebi-a-GCST006414	TRUE	reported	igd	2	TRUE	NA	NA	4.70E-05	1030836	1.08E-05	204613	TRUE	0.141183	48.4184
26	rs1838747	G	A	G	A	0.0391	0.0614	0.4954	0.5471	FALSE	FALSE	FALSE	finn-b-H7_RETIVASCOCCLUSION	5	114426668	0.0359	204613	0.0870001	Retinal vascular occlusion || id:finn-b-H7_RETIVASCOCCLUSION	Retinal vascular occlusion	Retinal vascular occlusion || ||	TRUE	igd	1030836	4.13E-09	114426668	0.0067	5	ebi-a-GCST006414	Atrial fibrillation || id:ebi-a-GCST006414	TRUE	reported	igd	2	TRUE	NA	NA	3.30E-05	1030836	1.43E-05	204613	TRUE	0.416408	34.0568
27	rs1906615	T	G	T	G	0.3658	-0.0367	0.1991	0.2369	FALSE	FALSE	FALSE	finn-b-H7_RETIVASCOCCLUSION	4	111701798	0.042	204613	0.3824	Retinal vascular occlusion || id:finn-b-H7_RETIVASCOCCLUSION	Retinal vascular occlusion	Retinal vascular occlusion || ||	TRUE	igd	1030836	1.00E-200	111701798	0.0081	4	ebi-a-GCST006414	Atrial fibrillation || id:ebi-a-GCST006414	TRUE	reported	igd	2	TRUE	NA	NA	0.00197456	1030836	3.73E-06	204613	TRUE	3.88E-69	2039.47
28	rs2031522	G	A	G	A	-0.0436	0.0154	0.3764	0.3633	FALSE	FALSE	FALSE	finn-b-H7_RETIVASCOCCLUSION	6	87821501	0.0371	204613	0.676901	Retinal vascular occlusion || id:finn-b-H7_RETIVASCOCCLUSION	Retinal vascular occlusion	Retinal vascular occlusion || ||	TRUE	igd	1030836	1.47E-10	87821501	0.0068	6	ebi-a-GCST006414	Atrial fibrillation || id:ebi-a-GCST006414	TRUE	reported	igd	2	TRUE	NA	NA	3.99E-05	1030836	8.42E-07	204613	TRUE	0.0257375	41.1107
29	rs2274115	G	A	G	A	0.0487	0.0312	0.7003	0.7256	FALSE	FALSE	FALSE	finn-b-H7_RETIVASCOCCLUSION	9	139094773	0.0404	204613	0.4401	Retinal vascular occlusion || id:finn-b-H7_RETIVASCOCCLUSION	Retinal vascular occlusion	Retinal vascular occlusion || ||	TRUE	igd	1030836	1.69E-10	139094773	0.0076	9	ebi-a-GCST006414	Atrial fibrillation || id:ebi-a-GCST006414	TRUE	reported	igd	2	TRUE	NA	NA	3.98E-05	1030836	2.91E-06	204613	TRUE	0.0571308	41.0611
30	rs2288327	G	A	G	A	0.0919	-0.0401	0.1564	0.1673	FALSE	FALSE	FALSE	finn-b-H7_RETIVASCOCCLUSION	2	179411665	0.0477	204613	0.4012	Retinal vascular occlusion || id:finn-b-H7_RETIVASCOCCLUSION	Retinal vascular occlusion	Retinal vascular occlusion || ||	TRUE	igd	1030836	7.26E-25	179411665	0.0089	2	ebi-a-GCST006414	Atrial fibrillation || id:ebi-a-GCST006414	TRUE	reported	igd	2	TRUE	NA	NA	0.000103423	1030836	3.45E-06	204613	TRUE	0.000594242	106.623
31	rs2359171	A	T	A	T	0.1746	-0.0035	0.176	0.2239	FALSE	TRUE	FALSE	finn-b-H7_RETIVASCOCCLUSION	16	73053022	0.0428	204613	0.934	Retinal vascular occlusion || id:finn-b-H7_RETIVASCOCCLUSION	Retinal vascular occlusion	Retinal vascular occlusion || ||	TRUE	igd	1030836	4.65E-91	73053022	0.0086	16	ebi-a-GCST006414	Atrial fibrillation || id:ebi-a-GCST006414	TRUE	reported	igd	2	TRUE	NA	NA	0.000399695	1030836	3.27E-08	204613	TRUE	2.68E-16	412.184
32	rs2540949	T	A	T	A	-0.0659	-0.0294	0.3847	0.3408	FALSE	TRUE	FALSE	finn-b-H7_RETIVASCOCCLUSION	2	65284231	0.0377	204613	0.4353	Retinal vascular occlusion || id:finn-b-H7_RETIVASCOCCLUSION	Retinal vascular occlusion	Retinal vascular occlusion || ||	TRUE	igd	1030836	2.95E-22	65284231	0.0068	2	ebi-a-GCST006414	Atrial fibrillation || id:ebi-a-GCST006414	TRUE	reported	igd	2	TRUE	NA	NA	9.11E-05	1030836	2.97E-06	204613	TRUE	0.00123133	93.9189
33	rs2738413	G	A	G	A	-0.0778	-0.0701	0.5049	0.5246	FALSE	FALSE	FALSE	finn-b-H7_RETIVASCOCCLUSION	14	64679960	0.0359	204613	0.0507294	Retinal vascular occlusion || id:finn-b-H7_RETIVASCOCCLUSION	Retinal vascular occlusion	Retinal vascular occlusion || ||	TRUE	igd	1030836	2.55E-31	64679960	0.0067	14	ebi-a-GCST006414	Atrial fibrillation || id:ebi-a-GCST006414	TRUE	reported	igd	2	TRUE	NA	NA	0.000130787	1030836	1.86E-05	204613	TRUE	0.0032624	134.837
34	rs2739197	G	C	G	C	0.116	0.0269	0.2458	0.2746	FALSE	TRUE	FALSE	finn-b-H7_RETIVASCOCCLUSION	4	111543323	0.0403	204613	0.5038	Retinal vascular occlusion || id:finn-b-H7_RETIVASCOCCLUSION	Retinal vascular occlusion	Retinal vascular occlusion || ||	TRUE	igd	1030836	3.20E-41	111543323	0.0086	4	ebi-a-GCST006414	Atrial fibrillation || id:ebi-a-GCST006414	TRUE	reported	igd	2	TRUE	NA	NA	0.000176463	1030836	2.18E-06	204613	TRUE	1.06E-06	181.936
36	rs2759301	A	G	A	G	0.039	-0.0118	0.4542	0.4005	FALSE	FALSE	FALSE	finn-b-H7_RETIVASCOCCLUSION	15	80994288	0.0366	204613	0.7465	Retinal vascular occlusion || id:finn-b-H7_RETIVASCOCCLUSION	Retinal vascular occlusion	Retinal vascular occlusion || ||	TRUE	igd	1030836	5.04E-09	80994288	0.0067	15	ebi-a-GCST006414	Atrial fibrillation || id:ebi-a-GCST006414	TRUE	reported	igd	2	TRUE	NA	NA	3.29E-05	1030836	5.08E-07	204613	TRUE	0.0380458	33.8828
37	rs2834618	G	T	G	T	-0.0944	-0.0277	0.1056	0.1156	FALSE	FALSE	FALSE	finn-b-H7_RETIVASCOCCLUSION	21	36119111	0.0564	204613	0.6236	Retinal vascular occlusion || id:finn-b-H7_RETIVASCOCCLUSION	Retinal vascular occlusion	Retinal vascular occlusion || ||	TRUE	igd	1030836	3.41E-17	36119111	0.0112	21	ebi-a-GCST006414	Atrial fibrillation || id:ebi-a-GCST006414	TRUE	reported	igd	2	TRUE	NA	NA	6.89E-05	1030836	1.18E-06	204613	TRUE	0.00286906	71.0408
38	rs28387148	T	C	T	C	0.0741	0.0916	0.1051	0.09065	FALSE	FALSE	FALSE	finn-b-H7_RETIVASCOCCLUSION	2	127433465	0.062	204613	0.1395	Retinal vascular occlusion || id:finn-b-H7_RETIVASCOCCLUSION	Retinal vascular occlusion	Retinal vascular occlusion || ||	TRUE	igd	1030836	6.25E-11	127433465	0.0113	2	ebi-a-GCST006414	Atrial fibrillation || id:ebi-a-GCST006414	TRUE	reported	igd	2	TRUE	NA	NA	4.17E-05	1030836	1.07E-05	204613	TRUE	0.187137	43.0011
39	rs284277	A	C	A	C	-0.0422	-0.078	0.6174	0.584	FALSE	FALSE	FALSE	finn-b-H7_RETIVASCOCCLUSION	1	10790797	0.0363	204613	0.0317497	Retinal vascular occlusion || id:finn-b-H7_RETIVASCOCCLUSION	Retinal vascular occlusion	Retinal vascular occlusion || ||	TRUE	igd	1030836	1.25E-09	10790797	0.0069	1	ebi-a-GCST006414	Atrial fibrillation || id:ebi-a-GCST006414	TRUE	reported	igd	2	TRUE	NA	NA	3.63E-05	1030836	2.26E-05	204613	TRUE	0.598773	37.4047
40	rs2860482	C	A	C	A	-0.054	0.0336	0.726	0.8121	FALSE	FALSE	FALSE	finn-b-H7_RETIVASCOCCLUSION	12	57105938	0.0457	204613	0.463	Retinal vascular occlusion || id:finn-b-H7_RETIVASCOCCLUSION	Retinal vascular occlusion	Retinal vascular occlusion || ||	TRUE	igd	1030836	1.21E-12	57105938	0.0076	12	ebi-a-GCST006414	Atrial fibrillation || id:ebi-a-GCST006414	TRUE	reported	igd	2	TRUE	NA	NA	4.90E-05	1030836	2.64E-06	204613	TRUE	0.0264225	50.4848
41	rs28631169	T	C	T	C	0.0522	-0.0355	0.1982	0.1268	FALSE	FALSE	FALSE	finn-b-H7_RETIVASCOCCLUSION	14	23888183	0.0542	204613	0.5123	Retinal vascular occlusion || id:finn-b-H7_RETIVASCOCCLUSION	Retinal vascular occlusion	Retinal vascular occlusion || ||	TRUE	igd	1030836	5.35E-10	23888183	0.0084	14	ebi-a-GCST006414	Atrial fibrillation || id:ebi-a-GCST006414	TRUE	reported	igd	2	TRUE	NA	NA	3.75E-05	1030836	2.10E-06	204613	TRUE	0.0535248	38.6173
42	rs2885697	T	G	T	G	-0.0439	-0.007	0.6482	0.6611	FALSE	FALSE	FALSE	finn-b-H7_RETIVASCOCCLUSION	1	41544279	0.0377	204613	0.8523	Retinal vascular occlusion || id:finn-b-H7_RETIVASCOCCLUSION	Retinal vascular occlusion	Retinal vascular occlusion || ||	TRUE	igd	1030836	2.88E-10	41544279	0.007	1	ebi-a-GCST006414	Atrial fibrillation || id:ebi-a-GCST006414	TRUE	reported	igd	2	TRUE	NA	NA	3.82E-05	1030836	1.68E-07	204613	TRUE	0.0171909	39.3308
43	rs3176326	A	G	A	G	-0.0626	-0.0022	0.1982	0.1748	FALSE	FALSE	FALSE	finn-b-H7_RETIVASCOCCLUSION	6	36647289	0.0473	204613	0.9637	Retinal vascular occlusion || id:finn-b-H7_RETIVASCOCCLUSION	Retinal vascular occlusion	Retinal vascular occlusion || ||	TRUE	igd	1030836	1.42E-13	36647289	0.0085	6	ebi-a-GCST006414	Atrial fibrillation || id:ebi-a-GCST006414	TRUE	reported	igd	2	TRUE	NA	NA	5.26E-05	1030836	1.06E-08	204613	TRUE	0.00313045	54.2389
44	rs337705	G	T	G	T	0.0564	0.035	0.3749	0.3721	FALSE	FALSE	FALSE	finn-b-H7_RETIVASCOCCLUSION	5	113737062	0.0371	204613	0.3456	Retinal vascular occlusion || id:finn-b-H7_RETIVASCOCCLUSION	Retinal vascular occlusion	Retinal vascular occlusion || ||	TRUE	igd	1030836	1.63E-16	113737062	0.0068	5	ebi-a-GCST006414	Atrial fibrillation || id:ebi-a-GCST006414	TRUE	reported	igd	2	TRUE	NA	NA	6.67E-05	1030836	4.35E-06	204613	TRUE	0.0119506	68.7924
45	rs34080181	A	G	A	G	-0.0446	0.0525	0.379	0.3223	FALSE	FALSE	FALSE	finn-b-H7_RETIVASCOCCLUSION	3	66454191	0.0382	204613	0.1692	Retinal vascular occlusion || id:finn-b-H7_RETIVASCOCCLUSION	Retinal vascular occlusion	Retinal vascular occlusion || ||	TRUE	igd	1030836	1.28E-10	66454191	0.0069	3	ebi-a-GCST006414	Atrial fibrillation || id:ebi-a-GCST006414	TRUE	reported	igd	2	TRUE	NA	NA	4.05E-05	1030836	9.23E-06	204613	TRUE	0.169103	41.7803
46	rs34936990	A	G	A	G	0.1294	0.0574	0.1207	0.1315	FALSE	FALSE	FALSE	finn-b-H7_RETIVASCOCCLUSION	10	105523416	0.0533	204613	0.2822	Retinal vascular occlusion || id:finn-b-H7_RETIVASCOCCLUSION	Retinal vascular occlusion	Retinal vascular occlusion || ||	TRUE	igd	1030836	2.95E-37	105523416	0.0101	10	ebi-a-GCST006414	Atrial fibrillation || id:ebi-a-GCST006414	TRUE	reported	igd	2	TRUE	NA	NA	0.000159209	1030836	5.67E-06	204613	TRUE	2.34E-05	164.144
47	rs34969716	A	G	A	G	0.0702	0.0034	0.3051	0.3309	FALSE	FALSE	FALSE	finn-b-H7_RETIVASCOCCLUSION	6	18210109	0.0388	204613	0.9295	Retinal vascular occlusion || id:finn-b-H7_RETIVASCOCCLUSION	Retinal vascular occlusion	Retinal vascular occlusion || ||	TRUE	igd	1030836	1.60E-19	18210109	0.0078	6	ebi-a-GCST006414	Atrial fibrillation || id:ebi-a-GCST006414	TRUE	reported	igd	2	TRUE	NA	NA	7.86E-05	1030836	3.75E-08	204613	TRUE	0.000340258	81
48	rs35544454	T	A	T	A	-0.0589	0.0353	0.1918	0.2202	FALSE	TRUE	FALSE	finn-b-H7_RETIVASCOCCLUSION	2	213266003	0.0434	204613	0.4153	Retinal vascular occlusion || id:finn-b-H7_RETIVASCOCCLUSION	Retinal vascular occlusion	Retinal vascular occlusion || ||	TRUE	igd	1030836	1.10E-11	213266003	0.0087	2	ebi-a-GCST006414	Atrial fibrillation || id:ebi-a-GCST006414	TRUE	reported	igd	2	TRUE	NA	NA	4.45E-05	1030836	3.23E-06	204613	TRUE	0.0442005	45.8345
49	rs35569628	C	T	C	T	-0.0452	-0.0236	0.223	0.2774	FALSE	FALSE	FALSE	finn-b-H7_RETIVASCOCCLUSION	13	113872712	0.04	204613	0.5549	Retinal vascular occlusion || id:finn-b-H7_RETIVASCOCCLUSION	Retinal vascular occlusion	Retinal vascular occlusion || ||	TRUE	igd	1030836	1.38E-08	113872712	0.008	13	ebi-a-GCST006414	Atrial fibrillation || id:ebi-a-GCST006414	TRUE	reported	igd	2	TRUE	NA	NA	3.10E-05	1030836	1.70E-06	204613	TRUE	0.0783432	31.9225
50	rs35963991	T	G	T	G	0.0525	-0.0986	0.1494	0.117	FALSE	FALSE	FALSE	finn-b-H7_RETIVASCOCCLUSION	8	11495702	0.0599	204613	0.0998206	Retinal vascular occlusion || id:finn-b-H7_RETIVASCOCCLUSION	Retinal vascular occlusion	Retinal vascular occlusion || ||	TRUE	igd	1030836	2.80E-08	11495702	0.0095	8	ebi-a-GCST006414	Atrial fibrillation || id:ebi-a-GCST006414	TRUE	reported	igd	2	TRUE	NA	NA	2.96E-05	1030836	1.32E-05	204613	TRUE	0.45604	30.5402
51	rs3943207	T	G	T	G	-0.0638	0.0552	0.1167	0.09295	FALSE	FALSE	FALSE	finn-b-H7_RETIVASCOCCLUSION	8	21845619	0.0615	204613	0.3692	Retinal vascular occlusion || id:finn-b-H7_RETIVASCOCCLUSION	Retinal vascular occlusion	Retinal vascular occlusion || ||	TRUE	igd	1030836	6.92E-10	21845619	0.0103	8	ebi-a-GCST006414	Atrial fibrillation || id:ebi-a-GCST006414	TRUE	reported	igd	2	TRUE	NA	NA	3.72E-05	1030836	3.94E-06	204613	TRUE	0.0889626	38.3678
52	rs4073778	A	C	A	C	0.0486	5.00E-04	0.5639	0.5659	FALSE	FALSE	FALSE	finn-b-H7_RETIVASCOCCLUSION	1	116297758	0.0362	204613	0.9898	Retinal vascular occlusion || id:finn-b-H7_RETIVASCOCCLUSION	Retinal vascular occlusion	Retinal vascular occlusion || ||	TRUE	igd	1030836	4.96E-13	116297758	0.0067	1	ebi-a-GCST006414	Atrial fibrillation || id:ebi-a-GCST006414	TRUE	reported	igd	2	TRUE	NA	NA	5.10E-05	1030836	9.32E-10	204613	TRUE	0.00328914	52.6166
53	rs4252627	T	C	T	C	-0.0415	0.0283	0.6679	0.6752	FALSE	FALSE	FALSE	finn-b-H7_RETIVASCOCCLUSION	17	37868715	0.0383	204613	0.4602	Retinal vascular occlusion || id:finn-b-H7_RETIVASCOCCLUSION	Retinal vascular occlusion	Retinal vascular occlusion || ||	TRUE	igd	1030836	5.63E-09	37868715	0.0071	17	ebi-a-GCST006414	Atrial fibrillation || id:ebi-a-GCST006414	TRUE	reported	igd	2	TRUE	NA	NA	3.31E-05	1030836	2.67E-06	204613	TRUE	0.0884276	34.1648
54	rs4587869	C	G	C	G	0.0716	-0.103	0.2849	0.4072	FALSE	TRUE	FALSE	finn-b-H7_RETIVASCOCCLUSION	14	32992334	0.0369	204613	0.00524204	Retinal vascular occlusion || id:finn-b-H7_RETIVASCOCCLUSION	Retinal vascular occlusion	Retinal vascular occlusion || ||	TRUE	igd	1030836	1.19E-20	32992334	0.0077	14	ebi-a-GCST006414	Atrial fibrillation || id:ebi-a-GCST006414	TRUE	reported	igd	2	TRUE	NA	NA	8.39E-05	1030836	3.81E-05	204613	TRUE	0.217038	86.4658
55	rs464901	C	T	C	T	-0.0508	0.0788	0.3353	0.3175	FALSE	FALSE	FALSE	finn-b-H7_RETIVASCOCCLUSION	22	18597502	0.0387	204613	0.04181	Retinal vascular occlusion || id:finn-b-H7_RETIVASCOCCLUSION	Retinal vascular occlusion	Retinal vascular occlusion || ||	TRUE	igd	1030836	1.53E-12	18597502	0.0072	22	ebi-a-GCST006414	Atrial fibrillation || id:ebi-a-GCST006414	TRUE	reported	igd	2	TRUE	NA	NA	4.83E-05	1030836	2.03E-05	204613	TRUE	0.311834	49.7809
56	rs4757877	G	A	G	A	-0.0723	0.0454	0.7552	0.7997	FALSE	FALSE	FALSE	finn-b-H7_RETIVASCOCCLUSION	11	20010291	0.0449	204613	0.3123	Retinal vascular occlusion || id:finn-b-H7_RETIVASCOCCLUSION	Retinal vascular occlusion	Retinal vascular occlusion || ||	TRUE	igd	1030836	2.93E-20	20010291	0.0078	11	ebi-a-GCST006414	Atrial fibrillation || id:ebi-a-GCST006414	TRUE	reported	igd	2	TRUE	NA	NA	8.33E-05	1030836	5.00E-06	204613	TRUE	0.00439203	85.9186
57	rs4935786	A	T	A	T	-0.0463	-0.0387	0.7327	0.7247	FALSE	TRUE	FALSE	finn-b-H7_RETIVASCOCCLUSION	11	121661507	0.0405	204613	0.3387	Retinal vascular occlusion || id:finn-b-H7_RETIVASCOCCLUSION	Retinal vascular occlusion	Retinal vascular occlusion || ||	TRUE	igd	1030836	4.85E-09	121661507	0.0079	11	ebi-a-GCST006414	Atrial fibrillation || id:ebi-a-GCST006414	TRUE	reported	igd	2	TRUE	NA	NA	3.33E-05	1030836	4.46E-06	204613	TRUE	0.130474	34.3485
58	rs4946333	G	A	G	A	0.0639	0.0124	0.4897	0.5027	FALSE	FALSE	FALSE	finn-b-H7_RETIVASCOCCLUSION	6	118565665	0.0357	204613	0.7294	Retinal vascular occlusion || id:finn-b-H7_RETIVASCOCCLUSION	Retinal vascular occlusion	Retinal vascular occlusion || ||	TRUE	igd	1030836	5.47E-22	118565665	0.0066	6	ebi-a-GCST006414	Atrial fibrillation || id:ebi-a-GCST006414	TRUE	reported	igd	2	TRUE	NA	NA	9.09E-05	1030836	5.90E-07	204613	TRUE	0.000291454	93.7376
59	rs4965430	G	C	G	C	-0.0441	-0.0276	0.6136	0.643	FALSE	TRUE	FALSE	finn-b-H7_RETIVASCOCCLUSION	15	99268850	0.0373	204613	0.4592	Retinal vascular occlusion || id:finn-b-H7_RETIVASCOCCLUSION	Retinal vascular occlusion	Retinal vascular occlusion || ||	TRUE	igd	1030836	1.26E-10	99268850	0.0069	15	ebi-a-GCST006414	Atrial fibrillation || id:ebi-a-GCST006414	TRUE	reported	igd	2	TRUE	NA	NA	3.96E-05	1030836	2.68E-06	204613	TRUE	0.0542181	40.8488
60	rs55734480	A	G	A	G	0.0548	0.0825	0.2494	0.2381	FALSE	FALSE	FALSE	finn-b-H7_RETIVASCOCCLUSION	7	14372009	0.0424	204613	0.0515395	Retinal vascular occlusion || id:finn-b-H7_RETIVASCOCCLUSION	Retinal vascular occlusion	Retinal vascular occlusion || ||	TRUE	igd	1030836	2.20E-12	14372009	0.0078	7	ebi-a-GCST006414	Atrial fibrillation || id:ebi-a-GCST006414	TRUE	reported	igd	2	TRUE	NA	NA	4.79E-05	1030836	1.85E-05	204613	TRUE	0.279341	49.3596
61	rs55985730	G	T	G	T	0.0867	0.0367	0.06	0.08118	FALSE	FALSE	FALSE	finn-b-H7_RETIVASCOCCLUSION	7	128417044	0.0662	204613	0.579599	Retinal vascular occlusion || id:finn-b-H7_RETIVASCOCCLUSION	Retinal vascular occlusion	Retinal vascular occlusion || ||	TRUE	igd	1030836	5.24E-09	128417044	0.0149	7	ebi-a-GCST006414	Atrial fibrillation || id:ebi-a-GCST006414	TRUE	reported	igd	2	TRUE	NA	NA	3.28E-05	1030836	1.50E-06	204613	TRUE	0.0626584	33.8583
62	rs56201652	A	G	A	G	-0.0531	-0.0188	0.267	0.2522	FALSE	FALSE	FALSE	finn-b-H7_RETIVASCOCCLUSION	7	92278116	0.0412	204613	0.6479	Retinal vascular occlusion || id:finn-b-H7_RETIVASCOCCLUSION	Retinal vascular occlusion	Retinal vascular occlusion || ||	TRUE	igd	1030836	1.74E-12	92278116	0.0075	7	ebi-a-GCST006414	Atrial fibrillation || id:ebi-a-GCST006414	TRUE	reported	igd	2	TRUE	NA	NA	4.86E-05	1030836	1.02E-06	204613	TRUE	0.0137227	50.1264
63	rs56326533	C	T	C	T	0.0685	-0.006	0.3919	0.4541	FALSE	FALSE	FALSE	finn-b-H7_RETIVASCOCCLUSION	2	201168758	0.036	204613	0.8675	Retinal vascular occlusion || id:finn-b-H7_RETIVASCOCCLUSION	Retinal vascular occlusion	Retinal vascular occlusion || ||	TRUE	igd	1030836	6.28E-24	201168758	0.0068	2	ebi-a-GCST006414	Atrial fibrillation || id:ebi-a-GCST006414	TRUE	reported	igd	2	TRUE	NA	NA	9.84E-05	1030836	1.36E-07	204613	TRUE	7.91E-05	101.476
64	rs577676	T	C	T	C	-0.0923	-0.0433	0.4383	0.3813	FALSE	FALSE	FALSE	finn-b-H7_RETIVASCOCCLUSION	1	170587340	0.0369	204613	0.2411	Retinal vascular occlusion || id:finn-b-H7_RETIVASCOCCLUSION	Retinal vascular occlusion	Retinal vascular occlusion || ||	TRUE	igd	1030836	1.62E-43	170587340	0.0067	1	ebi-a-GCST006414	Atrial fibrillation || id:ebi-a-GCST006414	TRUE	reported	igd	2	TRUE	NA	NA	0.000184071	1030836	6.73E-06	204613	TRUE	5.78E-06	189.781
66	rs62254082	C	T	C	T	0.0404	0.0423	0.3865	0.357	FALSE	FALSE	FALSE	finn-b-H7_RETIVASCOCCLUSION	3	69417585	0.0375	204613	0.2592	Retinal vascular occlusion || id:finn-b-H7_RETIVASCOCCLUSION	Retinal vascular occlusion	Retinal vascular occlusion || ||	TRUE	igd	1030836	6.34E-09	69417585	0.007	3	ebi-a-GCST006414	Atrial fibrillation || id:ebi-a-GCST006414	TRUE	reported	igd	2	TRUE	NA	NA	3.23E-05	1030836	6.22E-06	204613	TRUE	0.187381	33.3094
67	rs62377206	A	G	A	G	0.0846	-0.0733	0.0554	0.04701	FALSE	FALSE	FALSE	finn-b-H7_RETIVASCOCCLUSION	5	168383543	0.0848	204613	0.3877	Retinal vascular occlusion || id:finn-b-H7_RETIVASCOCCLUSION	Retinal vascular occlusion	Retinal vascular occlusion || ||	TRUE	igd	1030836	8.21E-09	168383543	0.0147	5	ebi-a-GCST006414	Atrial fibrillation || id:ebi-a-GCST006414	TRUE	reported	igd	2	TRUE	NA	NA	3.21E-05	1030836	3.65E-06	204613	TRUE	0.120539	33.1212
68	rs62521286	G	A	G	A	0.1202	0.0515	0.0663	0.07042	FALSE	FALSE	FALSE	finn-b-H7_RETIVASCOCCLUSION	8	124551975	0.0702	204613	0.4633	Retinal vascular occlusion || id:finn-b-H7_RETIVASCOCCLUSION	Retinal vascular occlusion	Retinal vascular occlusion || ||	TRUE	igd	1030836	4.50E-19	124551975	0.0135	8	ebi-a-GCST006414	Atrial fibrillation || id:ebi-a-GCST006414	TRUE	reported	igd	2	TRUE	NA	NA	7.69E-05	1030836	2.63E-06	204613	TRUE	0.00314409	79.2759
69	rs6462079	A	G	A	G	0.0466	-0.0432	0.7208	0.8269	FALSE	FALSE	FALSE	finn-b-H7_RETIVASCOCCLUSION	7	28415827	0.0472	204613	0.3605	Retinal vascular occlusion || id:finn-b-H7_RETIVASCOCCLUSION	Retinal vascular occlusion	Retinal vascular occlusion || ||	TRUE	igd	1030836	8.79E-10	28415827	0.0076	7	ebi-a-GCST006414	Atrial fibrillation || id:ebi-a-GCST006414	TRUE	reported	igd	2	TRUE	NA	NA	3.65E-05	1030836	4.09E-06	204613	TRUE	0.0970633	37.5963
70	rs6546620	C	T	C	T	0.0602	0.0587	0.7999	0.7132	FALSE	FALSE	FALSE	finn-b-H7_RETIVASCOCCLUSION	2	26159940	0.04	204613	0.1422	Retinal vascular occlusion || id:finn-b-H7_RETIVASCOCCLUSION	Retinal vascular occlusion	Retinal vascular occlusion || ||	TRUE	igd	1030836	3.19E-12	26159940	0.0086	2	ebi-a-GCST006414	Atrial fibrillation || id:ebi-a-GCST006414	TRUE	reported	igd	2	TRUE	NA	NA	4.75E-05	1030836	1.05E-05	204613	TRUE	0.131498	49
71	rs6560886	C	T	C	T	0.051	-0.0298	0.7884	0.8323	FALSE	FALSE	FALSE	finn-b-H7_RETIVASCOCCLUSION	12	133150210	0.0486	204613	0.539699	Retinal vascular occlusion || id:finn-b-H7_RETIVASCOCCLUSION	Retinal vascular occlusion	Retinal vascular occlusion || ||	TRUE	igd	1030836	1.49E-08	133150210	0.009	12	ebi-a-GCST006414	Atrial fibrillation || id:ebi-a-GCST006414	TRUE	reported	igd	2	TRUE	NA	NA	3.11E-05	1030836	1.84E-06	204613	TRUE	0.0808109	32.1111
72	rs6580277	G	A	G	A	0.067	-0.0405	0.2369	0.2135	FALSE	FALSE	FALSE	finn-b-H7_RETIVASCOCCLUSION	5	142818123	0.0436	204613	0.3539	Retinal vascular occlusion || id:finn-b-H7_RETIVASCOCCLUSION	Retinal vascular occlusion	Retinal vascular occlusion || ||	TRUE	igd	1030836	1.64E-17	142818123	0.0079	5	ebi-a-GCST006414	Atrial fibrillation || id:ebi-a-GCST006414	TRUE	reported	igd	2	TRUE	NA	NA	6.98E-05	1030836	4.22E-06	204613	TRUE	0.00924396	71.9276
73	rs6596717	A	C	A	C	-0.0404	0.0622	0.6049	0.6349	FALSE	FALSE	FALSE	finn-b-H7_RETIVASCOCCLUSION	5	106427609	0.0371	204613	0.0935707	Retinal vascular occlusion || id:finn-b-H7_RETIVASCOCCLUSION	Retinal vascular occlusion	Retinal vascular occlusion || ||	TRUE	igd	1030836	3.00E-09	106427609	0.0068	5	ebi-a-GCST006414	Atrial fibrillation || id:ebi-a-GCST006414	TRUE	reported	igd	2	TRUE	NA	NA	3.42E-05	1030836	1.37E-05	204613	TRUE	0.375414	35.2976
74	rs6665642	T	C	T	C	-0.062	0.1424	0.1176	0.1019	FALSE	FALSE	FALSE	finn-b-H7_RETIVASCOCCLUSION	1	154802139	0.0598	204613	0.0173101	Retinal vascular occlusion || id:finn-b-H7_RETIVASCOCCLUSION	Retinal vascular occlusion	Retinal vascular occlusion || ||	TRUE	igd	1030836	3.06E-08	154802139	0.0112	1	ebi-a-GCST006414	Atrial fibrillation || id:ebi-a-GCST006414	TRUE	reported	igd	2	TRUE	NA	NA	2.97E-05	1030836	2.77E-05	204613	TRUE	0.938101	30.6441
75	rs6689306	G	A	G	A	-0.046	0.0187	0.5872	0.4872	FALSE	FALSE	FALSE	finn-b-H7_RETIVASCOCCLUSION	1	154395946	0.036	204613	0.6037	Retinal vascular occlusion || id:finn-b-H7_RETIVASCOCCLUSION	Retinal vascular occlusion	Retinal vascular occlusion || ||	TRUE	igd	1030836	1.36E-11	154395946	0.0068	1	ebi-a-GCST006414	Atrial fibrillation || id:ebi-a-GCST006414	TRUE	reported	igd	2	TRUE	NA	NA	4.44E-05	1030836	1.32E-06	204613	TRUE	0.0226991	45.7612
76	rs6747542	C	T	C	T	-0.0554	-0.0247	0.4642	0.5299	FALSE	FALSE	FALSE	finn-b-H7_RETIVASCOCCLUSION	2	70106832	0.036	204613	0.493	Retinal vascular occlusion || id:finn-b-H7_RETIVASCOCCLUSION	Retinal vascular occlusion	Retinal vascular occlusion || ||	TRUE	igd	1030836	1.10E-16	70106832	0.0067	2	ebi-a-GCST006414	Atrial fibrillation || id:ebi-a-GCST006414	TRUE	reported	igd	2	TRUE	NA	NA	6.63E-05	1030836	2.30E-06	204613	TRUE	0.00617666	68.3707
77	rs6771054	C	T	C	T	-0.0457	0.01	0.4035	0.4865	FALSE	FALSE	FALSE	finn-b-H7_RETIVASCOCCLUSION	3	89489529	0.0359	204613	0.779701	Retinal vascular occlusion || id:finn-b-H7_RETIVASCOCCLUSION	Retinal vascular occlusion	Retinal vascular occlusion || ||	TRUE	igd	1030836	2.42E-11	89489529	0.0068	3	ebi-a-GCST006414	Atrial fibrillation || id:ebi-a-GCST006414	TRUE	reported	igd	2	TRUE	NA	NA	4.38E-05	1030836	3.79E-07	204613	TRUE	0.013118	45.1663
79	rs67969609	G	C	G	C	0.0711	0.011	0.071	0.0563	FALSE	TRUE	FALSE	finn-b-H7_RETIVASCOCCLUSION	2	145760353	0.0768	204613	0.8858	Retinal vascular occlusion || id:finn-b-H7_RETIVASCOCCLUSION	Retinal vascular occlusion	Retinal vascular occlusion || ||	TRUE	igd	1030836	1.71E-08	145760353	0.0126	2	ebi-a-GCST006414	Atrial fibrillation || id:ebi-a-GCST006414	TRUE	reported	igd	2	TRUE	NA	NA	3.09E-05	1030836	1.00E-07	204613	TRUE	0.0303437	31.8418
80	rs6838973	T	C	T	C	-0.1514	-0.0064	0.4406	0.5022	FALSE	FALSE	FALSE	finn-b-H7_RETIVASCOCCLUSION	4	111765495	0.0357	204613	0.8571	Retinal vascular occlusion || id:finn-b-H7_RETIVASCOCCLUSION	Retinal vascular occlusion	Retinal vascular occlusion || ||	TRUE	igd	1030836	1.03E-111	111765495	0.0067	4	ebi-a-GCST006414	Atrial fibrillation || id:ebi-a-GCST006414	TRUE	reported	igd	2	TRUE	NA	NA	0.000495106	1030836	1.57E-07	204613	TRUE	1.69E-19	510.625
81	rs6882776	A	G	A	G	-0.0711	0.0644	0.2835	0.4033	FALSE	FALSE	FALSE	finn-b-H7_RETIVASCOCCLUSION	5	172664163	0.0366	204613	0.07837	Retinal vascular occlusion || id:finn-b-H7_RETIVASCOCCLUSION	Retinal vascular occlusion	Retinal vascular occlusion || ||	TRUE	igd	1030836	9.64E-22	172664163	0.0074	5	ebi-a-GCST006414	Atrial fibrillation || id:ebi-a-GCST006414	TRUE	reported	igd	2	TRUE	NA	NA	8.95E-05	1030836	1.51E-05	204613	TRUE	0.02129	92.3157
82	rs6994744	C	A	C	A	0.0405	-0.0574	0.4954	0.5745	FALSE	FALSE	FALSE	finn-b-H7_RETIVASCOCCLUSION	8	141740868	0.0362	204613	0.1124	Retinal vascular occlusion || id:finn-b-H7_RETIVASCOCCLUSION	Retinal vascular occlusion	Retinal vascular occlusion || ||	TRUE	igd	1030836	1.09E-09	141740868	0.0066	8	ebi-a-GCST006414	Atrial fibrillation || id:ebi-a-GCST006414	TRUE	reported	igd	2	TRUE	NA	NA	3.65E-05	1030836	1.23E-05	204613	TRUE	0.294245	37.655
83	rs71454237	A	G	A	G	-0.062	-0.0386	0.209	0.1761	FALSE	FALSE	FALSE	finn-b-H7_RETIVASCOCCLUSION	12	70013415	0.0471	204613	0.4118	Retinal vascular occlusion || id:finn-b-H7_RETIVASCOCCLUSION	Retinal vascular occlusion	Retinal vascular occlusion || ||	TRUE	igd	1030836	1.78E-13	70013415	0.0084	12	ebi-a-GCST006414	Atrial fibrillation || id:ebi-a-GCST006414	TRUE	reported	igd	2	TRUE	NA	NA	5.28E-05	1030836	3.28E-06	204613	TRUE	0.0241252	54.4785
84	rs7172038	G	T	G	T	0.112	-0.075	0.1597	0.2048	FALSE	FALSE	FALSE	finn-b-H7_RETIVASCOCCLUSION	15	73667255	0.0443	204613	0.0904607	Retinal vascular occlusion || id:finn-b-H7_RETIVASCOCCLUSION	Retinal vascular occlusion	Retinal vascular occlusion || ||	TRUE	igd	1030836	4.78E-36	73667255	0.0089	15	ebi-a-GCST006414	Atrial fibrillation || id:ebi-a-GCST006414	TRUE	reported	igd	2	TRUE	NA	NA	0.000153603	1030836	1.40E-05	204613	TRUE	0.000350621	158.364
85	rs7224711	T	C	T	C	-0.0365	0.0193	0.5222	0.611	FALSE	FALSE	FALSE	finn-b-H7_RETIVASCOCCLUSION	17	76772288	0.0367	204613	0.5993	Retinal vascular occlusion || id:finn-b-H7_RETIVASCOCCLUSION	Retinal vascular occlusion	Retinal vascular occlusion || ||	TRUE	igd	1030836	3.72E-08	76772288	0.0066	17	ebi-a-GCST006414	Atrial fibrillation || id:ebi-a-GCST006414	TRUE	reported	igd	2	TRUE	NA	NA	2.97E-05	1030836	1.35E-06	204613	TRUE	0.076688	30.5843
86	rs7225165	A	G	A	G	-0.0655	-0.0706	0.1133	0.1093	FALSE	FALSE	FALSE	finn-b-H7_RETIVASCOCCLUSION	17	1309850	0.0577	204613	0.221	Retinal vascular occlusion || id:finn-b-H7_RETIVASCOCCLUSION	Retinal vascular occlusion	Retinal vascular occlusion || ||	TRUE	igd	1030836	3.20E-09	1309850	0.0111	17	ebi-a-GCST006414	Atrial fibrillation || id:ebi-a-GCST006414	TRUE	reported	igd	2	TRUE	NA	NA	3.38E-05	1030836	7.32E-06	204613	TRUE	0.199227	34.8206
87	rs72694603	T	C	T	C	-0.0553	-0.0357	0.3147	0.2765	FALSE	FALSE	FALSE	finn-b-H7_RETIVASCOCCLUSION	1	112458893	0.04	204613	0.3721	Retinal vascular occlusion || id:finn-b-H7_RETIVASCOCCLUSION	Retinal vascular occlusion	Retinal vascular occlusion || ||	TRUE	igd	1030836	2.26E-14	112458893	0.0072	1	ebi-a-GCST006414	Atrial fibrillation || id:ebi-a-GCST006414	TRUE	reported	igd	2	TRUE	NA	NA	5.72E-05	1030836	3.89E-06	204613	TRUE	0.0208659	58.9909
88	rs72700114	C	G	C	G	0.2021	-0.0659	0.0756	0.05217	FALSE	TRUE	FALSE	finn-b-H7_RETIVASCOCCLUSION	1	170193825	0.0825	204613	0.4246	Retinal vascular occlusion || id:finn-b-H7_RETIVASCOCCLUSION	Retinal vascular occlusion	Retinal vascular occlusion || ||	TRUE	igd	1030836	3.29E-54	170193825	0.013	1	ebi-a-GCST006414	Atrial fibrillation || id:ebi-a-GCST006414	TRUE	reported	igd	2	TRUE	NA	NA	0.000234399	1030836	3.12E-06	204613	TRUE	2.18E-08	241.683
89	rs72811294	C	G	C	G	-0.072	0.0263	0.1131	0.0853	FALSE	TRUE	FALSE	finn-b-H7_RETIVASCOCCLUSION	17	12618680	0.0639	204613	0.6807	Retinal vascular occlusion || id:finn-b-H7_RETIVASCOCCLUSION	Retinal vascular occlusion	Retinal vascular occlusion || ||	TRUE	igd	1030836	9.67E-12	12618680	0.0106	17	ebi-a-GCST006414	Atrial fibrillation || id:ebi-a-GCST006414	TRUE	reported	igd	2	TRUE	NA	NA	4.48E-05	1030836	8.28E-07	204613	TRUE	0.0169274	46.1374
90	rs72926475	A	G	A	G	-0.0683	-0.0032	0.1228	0.09863	FALSE	FALSE	FALSE	finn-b-H7_RETIVASCOCCLUSION	2	86594487	0.0606	204613	0.9582	Retinal vascular occlusion || id:finn-b-H7_RETIVASCOCCLUSION	Retinal vascular occlusion	Retinal vascular occlusion || ||	TRUE	igd	1030836	2.37E-11	86594487	0.0102	2	ebi-a-GCST006414	Atrial fibrillation || id:ebi-a-GCST006414	TRUE	reported	igd	2	TRUE	NA	NA	4.35E-05	1030836	1.36E-08	204613	TRUE	0.00743329	44.8375
91	rs72966339	T	C	T	C	-0.0616	-0.0574	0.3679	0.2934	FALSE	FALSE	FALSE	finn-b-H7_RETIVASCOCCLUSION	6	122398241	0.0393	204613	0.1444	Retinal vascular occlusion || id:finn-b-H7_RETIVASCOCCLUSION	Retinal vascular occlusion	Retinal vascular occlusion || ||	TRUE	igd	1030836	7.42E-19	122398241	0.0069	6	ebi-a-GCST006414	Atrial fibrillation || id:ebi-a-GCST006414	TRUE	reported	igd	2	TRUE	NA	NA	7.73E-05	1030836	1.04E-05	204613	TRUE	0.0215068	79.7009
92	rs73041705	C	T	C	T	-0.0443	0.0107	0.2985	0.2485	FALSE	FALSE	FALSE	finn-b-H7_RETIVASCOCCLUSION	3	24463235	0.0415	204613	0.7968	Retinal vascular occlusion || id:finn-b-H7_RETIVASCOCCLUSION	Retinal vascular occlusion	Retinal vascular occlusion || ||	TRUE	igd	1030836	1.55E-09	24463235	0.0073	3	ebi-a-GCST006414	Atrial fibrillation || id:ebi-a-GCST006414	TRUE	reported	igd	2	TRUE	NA	NA	3.57E-05	1030836	3.25E-07	204613	TRUE	0.0254761	36.8266
93	rs73366713	A	G	A	G	-0.1035	0.0186	0.1396	0.1052	FALSE	FALSE	FALSE	finn-b-H7_RETIVASCOCCLUSION	6	16415751	0.0582	204613	0.749701	Retinal vascular occlusion || id:finn-b-H7_RETIVASCOCCLUSION	Retinal vascular occlusion	Retinal vascular occlusion || ||	TRUE	igd	1030836	1.53E-25	16415751	0.0099	6	ebi-a-GCST006414	Atrial fibrillation || id:ebi-a-GCST006414	TRUE	reported	igd	2	TRUE	NA	NA	0.000106017	1030836	4.99E-07	204613	TRUE	7.41E-05	109.298
94	rs74500426	T	G	T	G	-0.0921	0.0484	0.0764	0.1537	FALSE	FALSE	FALSE	finn-b-H7_RETIVASCOCCLUSION	4	174642789	0.0495	204613	0.3284	Retinal vascular occlusion || id:finn-b-H7_RETIVASCOCCLUSION	Retinal vascular occlusion	Retinal vascular occlusion || ||	TRUE	igd	1030836	4.29E-13	174642789	0.0127	4	ebi-a-GCST006414	Atrial fibrillation || id:ebi-a-GCST006414	TRUE	reported	igd	2	TRUE	NA	NA	5.10E-05	1030836	4.67E-06	204613	TRUE	0.0395812	52.591
95	rs74832855	G	A	G	A	0.1216	0.0672	0.0369	0.03602	FALSE	FALSE	FALSE	finn-b-H7_RETIVASCOCCLUSION	1	170171598	0.0957	204613	0.4827	Retinal vascular occlusion || id:finn-b-H7_RETIVASCOCCLUSION	Retinal vascular occlusion	Retinal vascular occlusion || ||	TRUE	igd	1030836	1.43E-11	170171598	0.018	1	ebi-a-GCST006414	Atrial fibrillation || id:ebi-a-GCST006414	TRUE	reported	igd	2	TRUE	NA	NA	4.43E-05	1030836	2.41E-06	204613	TRUE	0.0350477	45.6375
96	rs74884082	T	C	T	C	-0.0493	0.0761	0.2495	0.1386	FALSE	FALSE	FALSE	finn-b-H7_RETIVASCOCCLUSION	14	73249419	0.0518	204613	0.1419	Retinal vascular occlusion || id:finn-b-H7_RETIVASCOCCLUSION	Retinal vascular occlusion	Retinal vascular occlusion || ||	TRUE	igd	1030836	3.48E-10	73249419	0.0078	14	ebi-a-GCST006414	Atrial fibrillation || id:ebi-a-GCST006414	TRUE	reported	igd	2	TRUE	NA	NA	3.88E-05	1030836	1.05E-05	204613	TRUE	0.21861	39.9489
97	rs7508	A	G	A	G	0.0711	0.0386	0.7109	0.7108	FALSE	FALSE	FALSE	finn-b-H7_RETIVASCOCCLUSION	8	17913970	0.0395	204613	0.3279	Retinal vascular occlusion || id:finn-b-H7_RETIVASCOCCLUSION	Retinal vascular occlusion	Retinal vascular occlusion || ||	TRUE	igd	1030836	1.69E-21	17913970	0.0075	8	ebi-a-GCST006414	Atrial fibrillation || id:ebi-a-GCST006414	TRUE	reported	igd	2	TRUE	NA	NA	8.72E-05	1030836	4.67E-06	204613	TRUE	0.00302392	89.8704
98	rs7529220	C	T	C	T	0.0621	0.0463	0.8469	0.7883	FALSE	FALSE	FALSE	finn-b-H7_RETIVASCOCCLUSION	1	22282619	0.0438	204613	0.2903	Retinal vascular occlusion || id:finn-b-H7_RETIVASCOCCLUSION	Retinal vascular occlusion	Retinal vascular occlusion || ||	TRUE	igd	1030836	1.98E-10	22282619	0.0098	1	ebi-a-GCST006414	Atrial fibrillation || id:ebi-a-GCST006414	TRUE	reported	igd	2	TRUE	NA	NA	3.90E-05	1030836	5.46E-06	204613	TRUE	0.106701	40.1542
99	rs7574892	A	G	A	G	0.0552	0.0123	0.4847	0.4811	FALSE	FALSE	FALSE	finn-b-H7_RETIVASCOCCLUSION	2	175512820	0.0359	204613	0.7326	Retinal vascular occlusion || id:finn-b-H7_RETIVASCOCCLUSION	Retinal vascular occlusion	Retinal vascular occlusion || ||	TRUE	igd	1030836	1.98E-16	175512820	0.0067	2	ebi-a-GCST006414	Atrial fibrillation || id:ebi-a-GCST006414	TRUE	reported	igd	2	TRUE	NA	NA	6.58E-05	1030836	5.74E-07	204613	TRUE	0.00236683	67.8779
100	rs76097649	A	G	A	G	0.1151	-0.1258	0.0933	0.09655	FALSE	FALSE	FALSE	finn-b-H7_RETIVASCOCCLUSION	11	128764570	0.0619	204613	0.0420901	Retinal vascular occlusion || id:finn-b-H7_RETIVASCOCCLUSION	Retinal vascular occlusion	Retinal vascular occlusion || ||	TRUE	igd	1030836	1.26E-20	128764570	0.0124	11	ebi-a-GCST006414	Atrial fibrillation || id:ebi-a-GCST006414	TRUE	reported	igd	2	TRUE	NA	NA	8.36E-05	1030836	2.02E-05	204613	TRUE	0.0547239	86.1603
101	rs7612445	T	G	T	G	0.0493	0.0944	0.1879	0.1108	FALSE	FALSE	FALSE	finn-b-H7_RETIVASCOCCLUSION	3	179172979	0.0571	204613	0.098519	Retinal vascular occlusion || id:finn-b-H7_RETIVASCOCCLUSION	Retinal vascular occlusion	Retinal vascular occlusion || ||	TRUE	igd	1030836	4.81E-09	179172979	0.0084	3	ebi-a-GCST006414	Atrial fibrillation || id:ebi-a-GCST006414	TRUE	reported	igd	2	TRUE	NA	NA	3.34E-05	1030836	1.34E-05	204613	TRUE	0.379772	34.4457
102	rs77316573	T	C	T	C	0.0529	0.0774	0.1991	0.2291	FALSE	FALSE	FALSE	finn-b-H7_RETIVASCOCCLUSION	16	2265271	0.0431	204613	0.0725204	Retinal vascular occlusion || id:finn-b-H7_RETIVASCOCCLUSION	Retinal vascular occlusion	Retinal vascular occlusion || ||	TRUE	igd	1030836	3.26E-09	2265271	0.0089	16	ebi-a-GCST006414	Atrial fibrillation || id:ebi-a-GCST006414	TRUE	reported	igd	2	TRUE	NA	NA	3.43E-05	1030836	1.58E-05	204613	TRUE	0.436272	35.329
103	rs775498	G	A	G	A	0.0423	-0.0135	0.2798	0.2933	FALSE	FALSE	FALSE	finn-b-H7_RETIVASCOCCLUSION	12	70071513	0.0394	204613	0.731799	Retinal vascular occlusion || id:finn-b-H7_RETIVASCOCCLUSION	Retinal vascular occlusion	Retinal vascular occlusion || ||	TRUE	igd	1030836	1.05E-08	70071513	0.0074	12	ebi-a-GCST006414	Atrial fibrillation || id:ebi-a-GCST006414	TRUE	reported	igd	2	TRUE	NA	NA	3.17E-05	1030836	5.74E-07	204613	TRUE	0.0440854	32.6751
104	rs7789146	A	G	A	G	-0.0584	0.0152	0.1787	0.2295	FALSE	FALSE	FALSE	finn-b-H7_RETIVASCOCCLUSION	7	150661409	0.0426	204613	0.721	Retinal vascular occlusion || id:finn-b-H7_RETIVASCOCCLUSION	Retinal vascular occlusion	Retinal vascular occlusion || ||	TRUE	igd	1030836	2.12E-11	150661409	0.0087	7	ebi-a-GCST006414	Atrial fibrillation || id:ebi-a-GCST006414	TRUE	reported	igd	2	TRUE	NA	NA	4.37E-05	1030836	6.22E-07	204613	TRUE	0.0161356	45.0596
105	rs7915134	T	C	T	C	-0.1168	0.0261	0.1439	0.1473	FALSE	FALSE	FALSE	finn-b-H7_RETIVASCOCCLUSION	10	75420180	0.0504	204613	0.6042	Retinal vascular occlusion || id:finn-b-H7_RETIVASCOCCLUSION	Retinal vascular occlusion	Retinal vascular occlusion || ||	TRUE	igd	1030836	1.42E-34	75420180	0.0095	10	ebi-a-GCST006414	Atrial fibrillation || id:ebi-a-GCST006414	TRUE	reported	igd	2	TRUE	NA	NA	0.000146618	1030836	1.31E-06	204613	TRUE	5.89E-06	151.161
106	rs79187193	A	G	A	G	-0.1162	0.059	0.0569	0.05526	FALSE	FALSE	FALSE	finn-b-H7_RETIVASCOCCLUSION	1	147255831	0.078	204613	0.4495	Retinal vascular occlusion || id:finn-b-H7_RETIVASCOCCLUSION	Retinal vascular occlusion	Retinal vascular occlusion || ||	TRUE	igd	1030836	3.15E-14	147255831	0.0153	1	ebi-a-GCST006414	Atrial fibrillation || id:ebi-a-GCST006414	TRUE	reported	igd	2	TRUE	NA	NA	5.60E-05	1030836	2.80E-06	204613	TRUE	0.0164039	57.6806
107	rs8088085	C	A	C	A	-0.0365	0.0528	0.4646	0.4451	FALSE	FALSE	FALSE	finn-b-H7_RETIVASCOCCLUSION	18	48708548	0.036	204613	0.142	Retinal vascular occlusion || id:finn-b-H7_RETIVASCOCCLUSION	Retinal vascular occlusion	Retinal vascular occlusion || ||	TRUE	igd	1030836	4.79E-08	48708548	0.0067	18	ebi-a-GCST006414	Atrial fibrillation || id:ebi-a-GCST006414	TRUE	reported	igd	2	TRUE	NA	NA	2.88E-05	1030836	1.05E-05	204613	TRUE	0.380326	29.6781
108	rs883079	T	C	T	C	0.0981	0.0329	0.7074	0.6854	FALSE	FALSE	FALSE	finn-b-H7_RETIVASCOCCLUSION	12	114793240	0.0385	204613	0.393	Retinal vascular occlusion || id:finn-b-H7_RETIVASCOCCLUSION	Retinal vascular occlusion	Retinal vascular occlusion || ||	TRUE	igd	1030836	2.84E-40	114793240	0.0074	12	ebi-a-GCST006414	Atrial fibrillation || id:ebi-a-GCST006414	TRUE	reported	igd	2	TRUE	NA	NA	0.000170456	1030836	3.57E-06	204613	TRUE	3.95E-06	175.742
109	rs9506925	T	C	T	C	0.0449	-0.0306	0.2669	0.2148	FALSE	FALSE	FALSE	finn-b-H7_RETIVASCOCCLUSION	13	23368943	0.0437	204613	0.4834	Retinal vascular occlusion || id:finn-b-H7_RETIVASCOCCLUSION	Retinal vascular occlusion	Retinal vascular occlusion || ||	TRUE	igd	1030836	2.72E-09	23368943	0.0075	13	ebi-a-GCST006414	Atrial fibrillation || id:ebi-a-GCST006414	TRUE	reported	igd	2	TRUE	NA	NA	3.48E-05	1030836	2.40E-06	204613	TRUE	0.0723831	35.8402
110	rs9953366	C	T	C	T	0.049	0.0164	0.6631	0.6315	FALSE	FALSE	FALSE	finn-b-H7_RETIVASCOCCLUSION	18	46474192	0.0372	204613	0.6592	Retinal vascular occlusion || id:finn-b-H7_RETIVASCOCCLUSION	Retinal vascular occlusion	Retinal vascular occlusion || ||	TRUE	igd	1030836	1.82E-11	46474192	0.0073	18	ebi-a-GCST006414	Atrial fibrillation || id:ebi-a-GCST006414	TRUE	reported	igd	2	TRUE	NA	NA	4.37E-05	1030836	9.50E-07	204613	TRUE	0.0198628	45.0554
