# Supplementary material for: Insights into modifiable risk factors of retinal vascular occlusion: A Mendelian randomization study
Source: Medicine (Baltimore). 2025 May 2;104(18):e41752. doi: 10.1097/MD.0000000000041752 (PMC12055163; doi:10.1097/MD.0000000000041752)
Supplement: Supplementary file 9 [file medi-104-e41752-s009.xlsx]

## Sheet: datasets 9 Glaucoma
the details of SNPs in glaucoma on RVO	SNP	effect_allele.exposure	other_allele.exposure	effect_allele.outcome	other_allele.outcome	beta.exposure	beta.outcome	eaf.exposure	eaf.outcome	remove	palindromic	ambiguous	id.outcome	chr	pos	se.outcome	samplesize.outcome	pval.outcome	outcome	originalname.outcome	outcome.deprecated	mr_keep.outcome	data_source.outcome	pval.exposure	samplesize.exposure	chr.exposure	se.exposure	pos.exposure	id.exposure	exposure	mr_keep.exposure	pval_origin.exposure	data_source.exposure	action	mr_keep	units.outcome	units.exposure	rsq.exposure	effective_n.exposure	rsq.outcome	effective_n.outcome	steiger_dir	steiger_pval	F
1	rs10796912	A	G	A	G	0.0604885	-0.0072	NA	0.5099	FALSE	FALSE	FALSE	finn-b-H7_RETIVASCOCCLUSION	1	38091597	0.0358	204613	0.8409	Retinal vascular occlusion || id:finn-b-H7_RETIVASCOCCLUSION	Retinal vascular occlusion	Retinal vascular occlusion || ||	TRUE	igd	1.13E-08	224431	1	0.0105931	38091597	ebi-a-GCST009722	Glaucoma (multi-trait analysis) || id:ebi-a-GCST009722	TRUE	reported	igd	2	TRUE	NA	NA	0.000145264	224431	1.98E-07	204613	TRUE	0.000145994	32.6061
2	rs10869665	T	C	T	C	-0.0769407	-0.048	NA	0.3066	FALSE	FALSE	FALSE	finn-b-H7_RETIVASCOCCLUSION	9	78518999	0.0389	204613	0.2171	Retinal vascular occlusion || id:finn-b-H7_RETIVASCOCCLUSION	Retinal vascular occlusion	Retinal vascular occlusion || ||	TRUE	igd	2.74E-11	224431	9	0.0115525	78518999	ebi-a-GCST009722	Glaucoma (multi-trait analysis) || id:ebi-a-GCST009722	TRUE	reported	igd	2	TRUE	NA	NA	0.000197604	224431	7.44E-06	204613	TRUE	0.000209947	44.3568
3	rs11008626	C	T	C	T	0.0668343	-0.0067	NA	0.3218	FALSE	FALSE	FALSE	finn-b-H7_RETIVASCOCCLUSION	10	32037230	0.0384	204613	0.8615	Retinal vascular occlusion || id:finn-b-H7_RETIVASCOCCLUSION	Retinal vascular occlusion	Retinal vascular occlusion || ||	TRUE	igd	6.64E-09	224431	10	0.0115235	32037230	ebi-a-GCST009722	Glaucoma (multi-trait analysis) || id:ebi-a-GCST009722	TRUE	reported	igd	2	TRUE	NA	NA	0.00014986	224431	1.49E-07	204613	TRUE	0.000104905	33.638
4	rs11234741	G	A	G	A	0.105809	0.0031	NA	0.3284	FALSE	FALSE	FALSE	finn-b-H7_RETIVASCOCCLUSION	11	86401678	0.0381	204613	0.9344	Retinal vascular occlusion || id:finn-b-H7_RETIVASCOCCLUSION	Retinal vascular occlusion	Retinal vascular occlusion || ||	TRUE	igd	2.72E-16	224431	11	0.0129268	86401678	ebi-a-GCST009722	Glaucoma (multi-trait analysis) || id:ebi-a-GCST009722	TRUE	reported	igd	2	TRUE	NA	NA	0.000298438	224431	3.24E-08	204613	TRUE	2.23E-08	66.9982
5	rs1126809	A	G	A	G	-0.0654404	0.047	NA	0.1783	FALSE	FALSE	FALSE	finn-b-H7_RETIVASCOCCLUSION	11	89017961	0.0468	204613	0.3156	Retinal vascular occlusion || id:finn-b-H7_RETIVASCOCCLUSION	Retinal vascular occlusion	Retinal vascular occlusion || ||	TRUE	igd	1.13E-08	224431	11	0.0114595	89017961	ebi-a-GCST009722	Glaucoma (multi-trait analysis) || id:ebi-a-GCST009722	TRUE	reported	igd	2	TRUE	NA	NA	0.000145284	224431	4.93E-06	204613	TRUE	0.00129457	32.6107
6	rs113542380	A	G	A	G	0.134299	0.1842	NA	0.03448	FALSE	FALSE	FALSE	finn-b-H7_RETIVASCOCCLUSION	2	43464818	0.0989	204613	0.0625605	Retinal vascular occlusion || id:finn-b-H7_RETIVASCOCCLUSION	Retinal vascular occlusion	Retinal vascular occlusion || ||	TRUE	igd	9.71E-12	224431	2	0.0197187	43464818	ebi-a-GCST009722	Glaucoma (multi-trait analysis) || id:ebi-a-GCST009722	TRUE	reported	igd	2	TRUE	NA	NA	0.000206643	224431	1.70E-05	204613	TRUE	0.000790318	46.3862
7	rs11567976	T	C	T	C	0.0598669	0.0139	NA	0.491	FALSE	FALSE	FALSE	finn-b-H7_RETIVASCOCCLUSION	5	137654218	0.0358	204613	0.6982	Retinal vascular occlusion || id:finn-b-H7_RETIVASCOCCLUSION	Retinal vascular occlusion	Retinal vascular occlusion || ||	TRUE	igd	1.74E-08	224431	5	0.0106221	137654218	ebi-a-GCST009722	Glaucoma (multi-trait analysis) || id:ebi-a-GCST009722	TRUE	reported	igd	2	TRUE	NA	NA	0.000141518	224431	7.37E-07	204613	TRUE	0.000304719	31.7653
8	rs11710845	T	C	T	C	-0.0720983	-0.0891	NA	0.1669	FALSE	FALSE	FALSE	finn-b-H7_RETIVASCOCCLUSION	3	150065280	0.0479	204613	0.0627206	Retinal vascular occlusion || id:finn-b-H7_RETIVASCOCCLUSION	Retinal vascular occlusion	Retinal vascular occlusion || ||	TRUE	igd	2.65E-09	224431	3	0.0121139	150065280	ebi-a-GCST009722	Glaucoma (multi-trait analysis) || id:ebi-a-GCST009722	TRUE	reported	igd	2	TRUE	NA	NA	0.00015781	224431	1.69E-05	204613	TRUE	0.00569774	35.4227
9	rs11859314	A	G	A	G	0.0733051	-0.0289	NA	0.2611	FALSE	FALSE	FALSE	finn-b-H7_RETIVASCOCCLUSION	16	51455794	0.041	204613	0.481599	Retinal vascular occlusion || id:finn-b-H7_RETIVASCOCCLUSION	Retinal vascular occlusion	Retinal vascular occlusion || ||	TRUE	igd	2.20E-10	224431	16	0.0115503	51455794	ebi-a-GCST009722	Glaucoma (multi-trait analysis) || id:ebi-a-GCST009722	TRUE	reported	igd	2	TRUE	NA	NA	0.000179442	224431	2.43E-06	204613	TRUE	0.000107546	40.2793
10	rs12045227	A	G	A	G	0.080383	0.0516	NA	0.3129	FALSE	FALSE	FALSE	finn-b-H7_RETIVASCOCCLUSION	1	113128212	0.0386	204613	0.181	Retinal vascular occlusion || id:finn-b-H7_RETIVASCOCCLUSION	Retinal vascular occlusion	Retinal vascular occlusion || ||	TRUE	igd	5.27E-10	224431	1	0.0129423	113128212	ebi-a-GCST009722	Glaucoma (multi-trait analysis) || id:ebi-a-GCST009722	TRUE	reported	igd	2	TRUE	NA	NA	0.000171851	224431	8.73E-06	204613	TRUE	0.000893248	38.575
11	rs12139208	C	T	C	T	-0.0758464	0.0194	NA	0.6159	FALSE	FALSE	FALSE	finn-b-H7_RETIVASCOCCLUSION	1	88213014	0.037	204613	0.6005	Retinal vascular occlusion || id:finn-b-H7_RETIVASCOCCLUSION	Retinal vascular occlusion	Retinal vascular occlusion || ||	TRUE	igd	2.15E-12	224431	1	0.0107978	88213014	ebi-a-GCST009722	Glaucoma (multi-trait analysis) || id:ebi-a-GCST009722	TRUE	reported	igd	2	TRUE	NA	NA	0.000219799	224431	1.34E-06	204613	TRUE	7.77E-06	49.34
12	rs1286771	C	T	C	T	-0.104889	-0.0952	NA	0.1234	FALSE	FALSE	FALSE	finn-b-H7_RETIVASCOCCLUSION	3	25581512	0.0547	204613	0.0815004	Retinal vascular occlusion || id:finn-b-H7_RETIVASCOCCLUSION	Retinal vascular occlusion	Retinal vascular occlusion || ||	TRUE	igd	4.93E-11	224431	3	0.0159573	25581512	ebi-a-GCST009722	Glaucoma (multi-trait analysis) || id:ebi-a-GCST009722	TRUE	reported	igd	2	TRUE	NA	NA	0.000192477	224431	1.48E-05	204613	TRUE	0.00103671	43.2057
13	rs12913832	G	A	G	A	-0.0737272	-0.0443	NA	0.894	FALSE	FALSE	FALSE	finn-b-H7_RETIVASCOCCLUSION	15	28365618	0.0586	204613	0.4493	Retinal vascular occlusion || id:finn-b-H7_RETIVASCOCCLUSION	Retinal vascular occlusion	Retinal vascular occlusion || ||	TRUE	igd	7.07E-09	224431	15	0.0127353	28365618	ebi-a-GCST009722	Glaucoma (multi-trait analysis) || id:ebi-a-GCST009722	TRUE	reported	igd	2	TRUE	NA	NA	0.000149312	224431	2.79E-06	204613	TRUE	0.000558403	33.5148
14	rs1362227	C	A	C	A	-0.0636601	-0.0303	NA	0.5176	FALSE	FALSE	FALSE	finn-b-H7_RETIVASCOCCLUSION	7	33511631	0.0358	204613	0.3976	Retinal vascular occlusion || id:finn-b-H7_RETIVASCOCCLUSION	Retinal vascular occlusion	Retinal vascular occlusion || ||	TRUE	igd	3.19E-09	224431	7	0.0107503	33511631	ebi-a-GCST009722	Glaucoma (multi-trait analysis) || id:ebi-a-GCST009722	TRUE	reported	igd	2	TRUE	NA	NA	0.000156224	224431	3.50E-06	204613	TRUE	0.000506732	35.0666
15	rs1579050	G	A	G	A	0.11207	-0.0183	NA	0.5475	FALSE	FALSE	FALSE	finn-b-H7_RETIVASCOCCLUSION	2	153364527	0.036	204613	0.611799	Retinal vascular occlusion || id:finn-b-H7_RETIVASCOCCLUSION	Retinal vascular occlusion	Retinal vascular occlusion || ||	TRUE	igd	7.46E-26	224431	2	0.0106594	153364527	ebi-a-GCST009722	Glaucoma (multi-trait analysis) || id:ebi-a-GCST009722	TRUE	reported	igd	2	TRUE	NA	NA	0.000492289	224431	1.26E-06	204613	TRUE	5.49E-12	110.538
16	rs163524	A	C	A	C	0.0791833	0.0506	NA	0.1938	FALSE	FALSE	FALSE	finn-b-H7_RETIVASCOCCLUSION	2	45157553	0.0456	204613	0.2665	Retinal vascular occlusion || id:finn-b-H7_RETIVASCOCCLUSION	Retinal vascular occlusion	Retinal vascular occlusion || ||	TRUE	igd	5.67E-09	224431	2	0.0135905	45157553	ebi-a-GCST009722	Glaucoma (multi-trait analysis) || id:ebi-a-GCST009722	TRUE	reported	igd	2	TRUE	NA	NA	0.000151235	224431	6.02E-06	204613	TRUE	0.00127778	33.9466
18	rs17451053	T	C	T	C	0.0781873	-0.0094	NA	0.222	FALSE	FALSE	FALSE	finn-b-H7_RETIVASCOCCLUSION	22	29537124	0.0431	204613	0.8283	Retinal vascular occlusion || id:finn-b-H7_RETIVASCOCCLUSION	Retinal vascular occlusion	Retinal vascular occlusion || ||	TRUE	igd	1.67E-08	224431	22	0.0138543	29537124	ebi-a-GCST009722	Glaucoma (multi-trait analysis) || id:ebi-a-GCST009722	TRUE	reported	igd	2	TRUE	NA	NA	0.000141894	224431	2.32E-07	204613	TRUE	0.000184394	31.8495
19	rs1867409	A	G	A	G	-0.0955994	-0.0339	NA	0.3628	FALSE	FALSE	FALSE	finn-b-H7_RETIVASCOCCLUSION	3	66860178	0.0371	204613	0.3617	Retinal vascular occlusion || id:finn-b-H7_RETIVASCOCCLUSION	Retinal vascular occlusion	Retinal vascular occlusion || ||	TRUE	igd	1.06E-16	224431	3	0.0115207	66860178	ebi-a-GCST009722	Glaucoma (multi-trait analysis) || id:ebi-a-GCST009722	TRUE	reported	igd	2	TRUE	NA	NA	0.000306719	224431	4.08E-06	204613	TRUE	3.99E-07	68.8577
20	rs2022945	G	A	G	A	0.182587	-0.0069	NA	0.8829	FALSE	FALSE	FALSE	finn-b-H7_RETIVASCOCCLUSION	8	108251139	0.0557	204613	0.9014	Retinal vascular occlusion || id:finn-b-H7_RETIVASCOCCLUSION	Retinal vascular occlusion	Retinal vascular occlusion || ||	TRUE	igd	1.11E-29	224431	8	0.0161371	108251139	ebi-a-GCST009722	Glaucoma (multi-trait analysis) || id:ebi-a-GCST009722	TRUE	reported	igd	2	TRUE	NA	NA	0.000570114	224431	7.50E-08	204613	TRUE	1.13E-14	128.023
21	rs2145826	A	G	A	G	-0.0717768	-0.0076	NA	0.5672	FALSE	FALSE	FALSE	finn-b-H7_RETIVASCOCCLUSION	6	44763781	0.0361	204613	0.8334	Retinal vascular occlusion || id:finn-b-H7_RETIVASCOCCLUSION	Retinal vascular occlusion	Retinal vascular occlusion || ||	TRUE	igd	1.27E-11	224431	6	0.0105984	44763781	ebi-a-GCST009722	Glaucoma (multi-trait analysis) || id:ebi-a-GCST009722	TRUE	reported	igd	2	TRUE	NA	NA	0.000204324	224431	2.17E-07	204613	TRUE	6.05E-06	45.8657
22	rs2214230	T	G	T	G	0.0838359	-0.0043	NA	0.4202	FALSE	FALSE	FALSE	finn-b-H7_RETIVASCOCCLUSION	7	117635605	0.0363	204613	0.9067	Retinal vascular occlusion || id:finn-b-H7_RETIVASCOCCLUSION	Retinal vascular occlusion	Retinal vascular occlusion || ||	TRUE	igd	1.76E-14	224431	7	0.010935	117635605	ebi-a-GCST009722	Glaucoma (multi-trait analysis) || id:ebi-a-GCST009722	TRUE	reported	igd	2	TRUE	NA	NA	0.000261836	224431	6.86E-08	204613	TRUE	1.90E-07	58.779
23	rs2249195	C	A	C	A	-0.0783206	0.0299	NA	0.4479	FALSE	FALSE	FALSE	finn-b-H7_RETIVASCOCCLUSION	15	61958029	0.036	204613	0.407	Retinal vascular occlusion || id:finn-b-H7_RETIVASCOCCLUSION	Retinal vascular occlusion	Retinal vascular occlusion || ||	TRUE	igd	1.62E-13	224431	15	0.0106167	61958029	ebi-a-GCST009722	Glaucoma (multi-trait analysis) || id:ebi-a-GCST009722	TRUE	reported	igd	2	TRUE	NA	NA	0.000242431	224431	3.37E-06	204613	TRUE	7.00E-06	54.4218
25	rs2275241	A	G	A	G	-0.145073	-0.0824	NA	0.3828	FALSE	FALSE	FALSE	finn-b-H7_RETIVASCOCCLUSION	9	129370576	0.037	204613	0.0258101	Retinal vascular occlusion || id:finn-b-H7_RETIVASCOCCLUSION	Retinal vascular occlusion	Retinal vascular occlusion || ||	TRUE	igd	3.24E-40	224431	9	0.0109284	129370576	ebi-a-GCST009722	Glaucoma (multi-trait analysis) || id:ebi-a-GCST009722	TRUE	reported	igd	2	TRUE	NA	NA	0.000784585	224431	2.42E-05	204613	TRUE	4.17E-14	176.222
26	rs2472493	A	G	A	G	-0.170948	0.0317	NA	0.6301	FALSE	FALSE	FALSE	finn-b-H7_RETIVASCOCCLUSION	9	107695848	0.0372	204613	0.3942	Retinal vascular occlusion || id:finn-b-H7_RETIVASCOCCLUSION	Retinal vascular occlusion	Retinal vascular occlusion || ||	TRUE	igd	7.76E-59	224431	9	0.0105697	107695848	ebi-a-GCST009722	Glaucoma (multi-trait analysis) || id:ebi-a-GCST009722	TRUE	reported	igd	2	TRUE	NA	NA	0.00116417	224431	3.55E-06	204613	TRUE	5.05E-26	261.579
27	rs2526101	G	A	G	A	0.0681326	0.0816	NA	0.3696	FALSE	FALSE	FALSE	finn-b-H7_RETIVASCOCCLUSION	7	11677452	0.0372	204613	0.0284597	Retinal vascular occlusion || id:finn-b-H7_RETIVASCOCCLUSION	Retinal vascular occlusion	Retinal vascular occlusion || ||	TRUE	igd	1.25E-10	224431	7	0.0105916	11677452	ebi-a-GCST009722	Glaucoma (multi-trait analysis) || id:ebi-a-GCST009722	TRUE	reported	igd	2	TRUE	NA	NA	0.000184343	224431	2.35E-05	204613	TRUE	0.00429444	41.3796
28	rs2526385	G	T	G	T	-0.0797895	0.0263	NA	0.7539	FALSE	FALSE	FALSE	finn-b-H7_RETIVASCOCCLUSION	3	50181135	0.0418	204613	0.5293	Retinal vascular occlusion || id:finn-b-H7_RETIVASCOCCLUSION	Retinal vascular occlusion	Retinal vascular occlusion || ||	TRUE	igd	1.09E-09	224431	3	0.0130892	50181135	ebi-a-GCST009722	Glaucoma (multi-trait analysis) || id:ebi-a-GCST009722	TRUE	reported	igd	2	TRUE	NA	NA	0.000165544	224431	1.93E-06	204613	TRUE	0.000173698	37.1591
29	rs2745572	G	A	G	A	-0.129362	-0.071	NA	0.4002	FALSE	FALSE	FALSE	finn-b-H7_RETIVASCOCCLUSION	6	1548369	0.0367	204613	0.0528202	Retinal vascular occlusion || id:finn-b-H7_RETIVASCOCCLUSION	Retinal vascular occlusion	Retinal vascular occlusion || ||	TRUE	igd	1.17E-30	224431	6	0.0112386	1548369	ebi-a-GCST009722	Glaucoma (multi-trait analysis) || id:ebi-a-GCST009722	TRUE	reported	igd	2	TRUE	NA	NA	0.000590002	224431	1.83E-05	204613	TRUE	5.79E-11	132.492
30	rs274760	A	C	A	C	-0.123399	0.022	NA	0.04164	FALSE	FALSE	FALSE	finn-b-H7_RETIVASCOCCLUSION	1	36573573	0.0897	204613	0.8062	Retinal vascular occlusion || id:finn-b-H7_RETIVASCOCCLUSION	Retinal vascular occlusion	Retinal vascular occlusion || ||	TRUE	igd	1.95E-08	224431	1	0.0219715	36573573	ebi-a-GCST009722	Glaucoma (multi-trait analysis) || id:ebi-a-GCST009722	TRUE	reported	igd	2	TRUE	NA	NA	0.000140528	224431	2.94E-07	204613	TRUE	0.000214711	31.5431
31	rs2935072	T	C	T	C	0.119855	0.1359	NA	0.08906	FALSE	FALSE	FALSE	finn-b-H7_RETIVASCOCCLUSION	6	170460912	0.0627	204613	0.0302002	Retinal vascular occlusion || id:finn-b-H7_RETIVASCOCCLUSION	Retinal vascular occlusion	Retinal vascular occlusion || ||	TRUE	igd	2.39E-14	224431	6	0.0157132	170460912	ebi-a-GCST009722	Glaucoma (multi-trait analysis) || id:ebi-a-GCST009722	TRUE	reported	igd	2	TRUE	NA	NA	0.000259174	224431	2.30E-05	204613	TRUE	0.000215876	58.1812
32	rs3184504	C	T	C	T	0.0611766	-0.0002	NA	0.592	FALSE	FALSE	FALSE	finn-b-H7_RETIVASCOCCLUSION	12	111884608	0.0364	204613	0.9958	Retinal vascular occlusion || id:finn-b-H7_RETIVASCOCCLUSION	Retinal vascular occlusion	Retinal vascular occlusion || ||	TRUE	igd	5.58E-09	224431	12	0.0104956	111884608	ebi-a-GCST009722	Glaucoma (multi-trait analysis) || id:ebi-a-GCST009722	TRUE	reported	igd	2	TRUE	NA	NA	0.00015136	224431	1.48E-10	204613	TRUE	5.79E-05	33.9747
33	rs324762	G	A	G	A	0.0736862	-0.0077	NA	0.6888	FALSE	FALSE	FALSE	finn-b-H7_RETIVASCOCCLUSION	12	83986665	0.0386	204613	0.8424	Retinal vascular occlusion || id:finn-b-H7_RETIVASCOCCLUSION	Retinal vascular occlusion	Retinal vascular occlusion || ||	TRUE	igd	2.85E-12	224431	12	0.0105495	83986665	ebi-a-GCST009722	Glaucoma (multi-trait analysis) || id:ebi-a-GCST009722	TRUE	reported	igd	2	TRUE	NA	NA	0.000217338	224431	1.94E-07	204613	TRUE	2.88E-06	48.7875
35	rs34952318	A	G	A	G	-0.168209	0.0411	NA	0.06269	FALSE	FALSE	FALSE	finn-b-H7_RETIVASCOCCLUSION	20	11177055	0.0754	204613	0.5862	Retinal vascular occlusion || id:finn-b-H7_RETIVASCOCCLUSION	Retinal vascular occlusion	Retinal vascular occlusion || ||	TRUE	igd	1.38E-11	224431	20	0.0248834	11177055	ebi-a-GCST009722	Glaucoma (multi-trait analysis) || id:ebi-a-GCST009722	TRUE	reported	igd	2	TRUE	NA	NA	0.000203569	224431	1.45E-06	204613	TRUE	1.92E-05	45.6961
37	rs351973	G	A	G	A	-0.0646284	0.0215	NA	0.7163	FALSE	FALSE	FALSE	finn-b-H7_RETIVASCOCCLUSION	19	795457	0.0401	204613	0.590999	Retinal vascular occlusion || id:finn-b-H7_RETIVASCOCCLUSION	Retinal vascular occlusion	Retinal vascular occlusion || ||	TRUE	igd	4.27E-09	224431	19	0.0110038	795457	ebi-a-GCST009722	Glaucoma (multi-trait analysis) || id:ebi-a-GCST009722	TRUE	reported	igd	2	TRUE	NA	NA	0.000153679	224431	1.40E-06	204613	TRUE	0.000244366	34.4954
39	rs3785856	G	A	G	A	0.0954194	0.0388	NA	0.7157	FALSE	FALSE	FALSE	finn-b-H7_RETIVASCOCCLUSION	17	59391379	0.0396	204613	0.3272	Retinal vascular occlusion || id:finn-b-H7_RETIVASCOCCLUSION	Retinal vascular occlusion	Retinal vascular occlusion || ||	TRUE	igd	3.72E-13	224431	17	0.0131337	59391379	ebi-a-GCST009722	Glaucoma (multi-trait analysis) || id:ebi-a-GCST009722	TRUE	reported	igd	2	TRUE	NA	NA	0.000235135	224431	4.69E-06	204613	TRUE	1.64E-05	52.7836
41	rs4128399	C	T	C	T	0.0844613	-0.0084	NA	0.2198	FALSE	FALSE	FALSE	finn-b-H7_RETIVASCOCCLUSION	7	151498679	0.0439	204613	0.8489	Retinal vascular occlusion || id:finn-b-H7_RETIVASCOCCLUSION	Retinal vascular occlusion	Retinal vascular occlusion || ||	TRUE	igd	1.45E-09	224431	7	0.0139615	151498679	ebi-a-GCST009722	Glaucoma (multi-trait analysis) || id:ebi-a-GCST009722	TRUE	reported	igd	2	TRUE	NA	NA	0.000163043	224431	1.79E-07	204613	TRUE	5.36E-05	36.5975
42	rs4141194	A	C	A	C	0.0899645	-0.0077	NA	0.2708	FALSE	FALSE	FALSE	finn-b-H7_RETIVASCOCCLUSION	11	17011176	0.0404	204613	0.8479	Retinal vascular occlusion || id:finn-b-H7_RETIVASCOCCLUSION	Retinal vascular occlusion	Retinal vascular occlusion || ||	TRUE	igd	5.20E-15	224431	11	0.0115016	17011176	ebi-a-GCST009722	Glaucoma (multi-trait analysis) || id:ebi-a-GCST009722	TRUE	reported	igd	2	TRUE	NA	NA	0.000272539	224431	1.78E-07	204613	TRUE	1.41E-07	61.1823
43	rs440677	A	G	A	G	0.0687238	-0.0112	NA	0.542	FALSE	FALSE	FALSE	finn-b-H7_RETIVASCOCCLUSION	19	11285390	0.036	204613	0.754899	Retinal vascular occlusion || id:finn-b-H7_RETIVASCOCCLUSION	Retinal vascular occlusion	Retinal vascular occlusion || ||	TRUE	igd	2.80E-10	224431	19	0.0108924	11285390	ebi-a-GCST009722	Glaucoma (multi-trait analysis) || id:ebi-a-GCST009722	TRUE	reported	igd	2	TRUE	NA	NA	0.000177342	224431	4.73E-07	204613	TRUE	3.60E-05	39.8077
44	rs4420855	G	A	G	A	-0.0725985	-0.0158	NA	0.369	FALSE	FALSE	FALSE	finn-b-H7_RETIVASCOCCLUSION	3	188057207	0.0371	204613	0.6692	Retinal vascular occlusion || id:finn-b-H7_RETIVASCOCCLUSION	Retinal vascular occlusion	Retinal vascular occlusion || ||	TRUE	igd	3.76E-10	224431	3	0.0115902	188057207	ebi-a-GCST009722	Glaucoma (multi-trait analysis) || id:ebi-a-GCST009722	TRUE	reported	igd	2	TRUE	NA	NA	0.000174791	224431	8.86E-07	204613	TRUE	5.88E-05	39.235
45	rs447324	G	A	G	A	-0.0691614	-0.0118	NA	0.2775	FALSE	FALSE	FALSE	finn-b-H7_RETIVASCOCCLUSION	4	177430644	0.0401	204613	0.7691	Retinal vascular occlusion || id:finn-b-H7_RETIVASCOCCLUSION	Retinal vascular occlusion	Retinal vascular occlusion || ||	TRUE	igd	3.45E-09	224431	4	0.0117051	177430644	ebi-a-GCST009722	Glaucoma (multi-trait analysis) || id:ebi-a-GCST009722	TRUE	reported	igd	2	TRUE	NA	NA	0.000155536	224431	4.23E-07	204613	TRUE	0.00010997	34.9122
46	rs4658101	G	A	G	A	-0.0992111	-0.0078	NA	0.8358	FALSE	FALSE	FALSE	finn-b-H7_RETIVASCOCCLUSION	1	92077409	0.0481	204613	0.8709	Retinal vascular occlusion || id:finn-b-H7_RETIVASCOCCLUSION	Retinal vascular occlusion	Retinal vascular occlusion || ||	TRUE	igd	1.16E-13	224431	1	0.0133687	92077409	ebi-a-GCST009722	Glaucoma (multi-trait analysis) || id:ebi-a-GCST009722	TRUE	reported	igd	2	TRUE	NA	NA	0.000245333	224431	1.29E-07	204613	TRUE	5.52E-07	55.0734
47	rs4703855	T	C	T	C	-0.0758258	-0.0345	NA	0.3668	FALSE	FALSE	FALSE	finn-b-H7_RETIVASCOCCLUSION	5	71693899	0.0372	204613	0.3539	Retinal vascular occlusion || id:finn-b-H7_RETIVASCOCCLUSION	Retinal vascular occlusion	Retinal vascular occlusion || ||	TRUE	igd	6.15E-11	224431	5	0.011594	71693899	ebi-a-GCST009722	Glaucoma (multi-trait analysis) || id:ebi-a-GCST009722	TRUE	reported	igd	2	TRUE	NA	NA	0.000190549	224431	4.20E-06	204613	TRUE	0.000120277	42.7728
48	rs4821712	T	C	T	C	-0.100686	0.0155	NA	0.5936	FALSE	FALSE	FALSE	finn-b-H7_RETIVASCOCCLUSION	22	38183847	0.0364	204613	0.6705	Retinal vascular occlusion || id:finn-b-H7_RETIVASCOCCLUSION	Retinal vascular occlusion	Retinal vascular occlusion || ||	TRUE	igd	1.30E-20	224431	22	0.0108167	38183847	ebi-a-GCST009722	Glaucoma (multi-trait analysis) || id:ebi-a-GCST009722	TRUE	reported	igd	2	TRUE	NA	NA	0.000385924	224431	8.86E-07	204613	TRUE	9.37E-10	86.646
49	rs4936100	G	A	G	A	0.0788987	-0.0227	NA	0.7713	FALSE	FALSE	FALSE	finn-b-H7_RETIVASCOCCLUSION	11	130287469	0.0428	204613	0.5968	Retinal vascular occlusion || id:finn-b-H7_RETIVASCOCCLUSION	Retinal vascular occlusion	Retinal vascular occlusion || ||	TRUE	igd	1.54E-09	224431	11	0.0130623	130287469	ebi-a-GCST009722	Glaucoma (multi-trait analysis) || id:ebi-a-GCST009722	TRUE	reported	igd	2	TRUE	NA	NA	0.000162536	224431	1.37E-06	204613	TRUE	0.000152153	36.4838
50	rs56152426	G	A	G	A	-0.0856349	0.0228	NA	0.139	FALSE	FALSE	FALSE	finn-b-H7_RETIVASCOCCLUSION	13	110893841	0.052	204613	0.661601	Retinal vascular occlusion || id:finn-b-H7_RETIVASCOCCLUSION	Retinal vascular occlusion	Retinal vascular occlusion || ||	TRUE	igd	5.65E-10	224431	13	0.0138124	110893841	ebi-a-GCST009722	Glaucoma (multi-trait analysis) || id:ebi-a-GCST009722	TRUE	reported	igd	2	TRUE	NA	NA	0.000171242	224431	9.40E-07	204613	TRUE	7.36E-05	38.4382
51	rs56319620	A	C	A	C	0.121703	0.0159	NA	0.2153	FALSE	FALSE	FALSE	finn-b-H7_RETIVASCOCCLUSION	11	47998922	0.047	204613	0.7359	Retinal vascular occlusion || id:finn-b-H7_RETIVASCOCCLUSION	Retinal vascular occlusion	Retinal vascular occlusion || ||	TRUE	igd	4.54E-21	224431	11	0.0129205	47998922	ebi-a-GCST009722	Glaucoma (multi-trait analysis) || id:ebi-a-GCST009722	TRUE	reported	igd	2	TRUE	NA	NA	0.000395178	224431	5.59E-07	204613	TRUE	3.86E-10	88.7246
52	rs56405342	T	C	T	C	-0.0877745	0.0119	NA	0.1488	FALSE	FALSE	FALSE	finn-b-H7_RETIVASCOCCLUSION	2	101608146	0.0504	204613	0.8136	Retinal vascular occlusion || id:finn-b-H7_RETIVASCOCCLUSION	Retinal vascular occlusion	Retinal vascular occlusion || ||	TRUE	igd	7.24E-09	224431	2	0.0151722	101608146	ebi-a-GCST009722	Glaucoma (multi-trait analysis) || id:ebi-a-GCST009722	TRUE	reported	igd	2	TRUE	NA	NA	0.000149106	224431	2.72E-07	204613	TRUE	0.000131147	33.4688
53	rs58073046	G	A	G	A	0.153736	0.0145	NA	0.1226	FALSE	FALSE	FALSE	finn-b-H7_RETIVASCOCCLUSION	11	120248493	0.0544	204613	0.79	Retinal vascular occlusion || id:finn-b-H7_RETIVASCOCCLUSION	Retinal vascular occlusion	Retinal vascular occlusion || ||	TRUE	igd	1.15E-21	224431	11	0.0160766	120248493	ebi-a-GCST009722	Glaucoma (multi-trait analysis) || id:ebi-a-GCST009722	TRUE	reported	igd	2	TRUE	NA	NA	0.000407293	224431	3.47E-07	204613	TRUE	1.45E-10	91.4456
54	rs6065171	C	T	C	T	-0.0641782	-0.0356	NA	0.4425	FALSE	FALSE	FALSE	finn-b-H7_RETIVASCOCCLUSION	20	38538768	0.0361	204613	0.3249	Retinal vascular occlusion || id:finn-b-H7_RETIVASCOCCLUSION	Retinal vascular occlusion	Retinal vascular occlusion || ||	TRUE	igd	9.79E-10	224431	20	0.0104991	38538768	ebi-a-GCST009722	Glaucoma (multi-trait analysis) || id:ebi-a-GCST009722	TRUE	reported	igd	2	TRUE	NA	NA	0.000166464	224431	4.75E-06	204613	TRUE	0.000451513	37.3655
55	rs6140009	T	C	T	C	-0.0827748	-0.0449	NA	0.4478	FALSE	FALSE	FALSE	finn-b-H7_RETIVASCOCCLUSION	20	6473054	0.036	204613	0.2121	Retinal vascular occlusion || id:finn-b-H7_RETIVASCOCCLUSION	Retinal vascular occlusion	Retinal vascular occlusion || ||	TRUE	igd	2.43E-14	224431	20	0.0108547	6473054	ebi-a-GCST009722	Glaucoma (multi-trait analysis) || id:ebi-a-GCST009722	TRUE	reported	igd	2	TRUE	NA	NA	0.000259041	224431	7.60E-06	204613	TRUE	1.28E-05	58.1515
56	rs61755579	T	C	T	C	-0.169185	-0.2182	NA	0.01717	FALSE	FALSE	FALSE	finn-b-H7_RETIVASCOCCLUSION	14	50655307	0.1384	204613	0.1149	Retinal vascular occlusion || id:finn-b-H7_RETIVASCOCCLUSION	Retinal vascular occlusion	Retinal vascular occlusion || ||	TRUE	igd	4.53E-08	224431	14	0.0309362	50655307	ebi-a-GCST009722	Glaucoma (multi-trait analysis) || id:ebi-a-GCST009722	TRUE	reported	igd	2	TRUE	NA	NA	0.000133246	224431	1.21E-05	204613	TRUE	0.00838105	29.9082
57	rs62172701	C	A	C	A	-0.0704226	-0.0366	NA	0.2845	FALSE	FALSE	FALSE	finn-b-H7_RETIVASCOCCLUSION	2	205998191	0.0395	204613	0.3548	Retinal vascular occlusion || id:finn-b-H7_RETIVASCOCCLUSION	Retinal vascular occlusion	Retinal vascular occlusion || ||	TRUE	igd	2.73E-08	224431	2	0.0126704	205998191	ebi-a-GCST009722	Glaucoma (multi-trait analysis) || id:ebi-a-GCST009722	TRUE	reported	igd	2	TRUE	NA	NA	0.000137627	224431	4.20E-06	204613	TRUE	0.00153472	30.8918
58	rs62188040	A	C	A	C	-0.101193	-0.026	NA	0.09192	FALSE	FALSE	FALSE	finn-b-H7_RETIVASCOCCLUSION	2	213723345	0.0619	204613	0.6747	Retinal vascular occlusion || id:finn-b-H7_RETIVASCOCCLUSION	Retinal vascular occlusion	Retinal vascular occlusion || ||	TRUE	igd	2.08E-09	224431	2	0.0168886	213723345	ebi-a-GCST009722	Glaucoma (multi-trait analysis) || id:ebi-a-GCST009722	TRUE	reported	igd	2	TRUE	NA	NA	0.000159943	224431	8.62E-07	204613	TRUE	0.000126118	35.9016
59	rs66500121	G	A	G	A	-0.0778915	0.0522	NA	0.4744	FALSE	FALSE	FALSE	finn-b-H7_RETIVASCOCCLUSION	3	85137683	0.0358	204613	0.1442	Retinal vascular occlusion || id:finn-b-H7_RETIVASCOCCLUSION	Retinal vascular occlusion	Retinal vascular occlusion || ||	TRUE	igd	2.58E-13	224431	3	0.0106487	85137683	ebi-a-GCST009722	Glaucoma (multi-trait analysis) || id:ebi-a-GCST009722	TRUE	reported	igd	2	TRUE	NA	NA	0.000238344	224431	1.04E-05	204613	TRUE	6.43E-05	53.5041
60	rs6732795	C	A	C	A	0.0738028	0.0032	NA	0.3281	FALSE	FALSE	FALSE	finn-b-H7_RETIVASCOCCLUSION	2	69411517	0.0383	204613	0.9327	Retinal vascular occlusion || id:finn-b-H7_RETIVASCOCCLUSION	Retinal vascular occlusion	Retinal vascular occlusion || ||	TRUE	igd	7.16E-12	224431	2	0.0107673	69411517	ebi-a-GCST009722	Glaucoma (multi-trait analysis) || id:ebi-a-GCST009722	TRUE	reported	igd	2	TRUE	NA	NA	0.000209297	224431	3.41E-08	204613	TRUE	2.97E-06	46.9821
61	rs6741499	T	C	T	C	0.0826085	-0.0074	NA	0.2477	FALSE	FALSE	FALSE	finn-b-H7_RETIVASCOCCLUSION	2	28369436	0.0415	204613	0.8581	Retinal vascular occlusion || id:finn-b-H7_RETIVASCOCCLUSION	Retinal vascular occlusion	Retinal vascular occlusion || ||	TRUE	igd	3.77E-12	224431	2	0.011894	28369436	ebi-a-GCST009722	Glaucoma (multi-trait analysis) || id:ebi-a-GCST009722	TRUE	reported	igd	2	TRUE	NA	NA	0.000214893	224431	1.55E-07	204613	TRUE	3.05E-06	48.2385
62	rs676015	C	T	C	T	-0.0733995	-0.0427	NA	0.6708	FALSE	FALSE	FALSE	finn-b-H7_RETIVASCOCCLUSION	6	2064648	0.0383	204613	0.2652	Retinal vascular occlusion || id:finn-b-H7_RETIVASCOCCLUSION	Retinal vascular occlusion	Retinal vascular occlusion || ||	TRUE	igd	1.82E-11	224431	6	0.0109231	2064648	ebi-a-GCST009722	Glaucoma (multi-trait analysis) || id:ebi-a-GCST009722	TRUE	reported	igd	2	TRUE	NA	NA	0.000201154	224431	6.07E-06	204613	TRUE	0.00012609	45.1538
63	rs7089636	G	T	G	T	0.0784526	0.0824	NA	0.5477	FALSE	FALSE	FALSE	finn-b-H7_RETIVASCOCCLUSION	10	60283309	0.036	204613	0.0219801	Retinal vascular occlusion || id:finn-b-H7_RETIVASCOCCLUSION	Retinal vascular occlusion	Retinal vascular occlusion || ||	TRUE	igd	9.80E-14	224431	10	0.0105396	60283309	ebi-a-GCST009722	Glaucoma (multi-trait analysis) || id:ebi-a-GCST009722	TRUE	reported	igd	2	TRUE	NA	NA	0.00024682	224431	2.56E-05	204613	TRUE	0.000492574	55.4072
64	rs722585	A	G	A	G	-0.0793147	-0.0357	NA	0.4263	FALSE	FALSE	FALSE	finn-b-H7_RETIVASCOCCLUSION	6	1775863	0.0362	204613	0.3235	Retinal vascular occlusion || id:finn-b-H7_RETIVASCOCCLUSION	Retinal vascular occlusion	Retinal vascular occlusion || ||	TRUE	igd	1.10E-11	224431	6	0.0116752	1775863	ebi-a-GCST009722	Glaucoma (multi-trait analysis) || id:ebi-a-GCST009722	TRUE	reported	igd	2	TRUE	NA	NA	0.000205594	224431	4.75E-06	204613	TRUE	6.95E-05	46.1507
66	rs7273775	T	C	T	C	-0.0660355	0.0818	NA	0.4448	FALSE	FALSE	FALSE	finn-b-H7_RETIVASCOCCLUSION	20	49061320	0.036	204613	0.0229599	Retinal vascular occlusion || id:finn-b-H7_RETIVASCOCCLUSION	Retinal vascular occlusion	Retinal vascular occlusion || ||	TRUE	igd	9.42E-10	224431	20	0.010792	49061320	ebi-a-GCST009722	Glaucoma (multi-trait analysis) || id:ebi-a-GCST009722	TRUE	reported	igd	2	TRUE	NA	NA	0.000166801	224431	2.52E-05	204613	TRUE	0.00981962	37.4413
67	rs73111535	A	C	A	C	-0.156688	0.0041	NA	0.03875	FALSE	FALSE	FALSE	finn-b-H7_RETIVASCOCCLUSION	1	219222850	0.0926	204613	0.9647	Retinal vascular occlusion || id:finn-b-H7_RETIVASCOCCLUSION	Retinal vascular occlusion	Retinal vascular occlusion || ||	TRUE	igd	3.39E-13	224431	1	0.0215294	219222850	ebi-a-GCST009722	Glaucoma (multi-trait analysis) || id:ebi-a-GCST009722	TRUE	reported	igd	2	TRUE	NA	NA	0.000235953	224431	9.58E-09	204613	TRUE	5.92E-07	52.9673
68	rs73148965	A	G	A	G	-0.102995	-0.1313	NA	0.09179	FALSE	FALSE	FALSE	finn-b-H7_RETIVASCOCCLUSION	22	19872935	0.062	204613	0.03422	Retinal vascular occlusion || id:finn-b-H7_RETIVASCOCCLUSION	Retinal vascular occlusion	Retinal vascular occlusion || ||	TRUE	igd	9.42E-12	224431	22	0.0151128	19872935	ebi-a-GCST009722	Glaucoma (multi-trait analysis) || id:ebi-a-GCST009722	TRUE	reported	igd	2	TRUE	NA	NA	0.000206906	224431	2.19E-05	204613	TRUE	0.00150069	46.4454
69	rs73294447	C	T	C	T	-0.303815	0.087	NA	0.0187	FALSE	FALSE	FALSE	finn-b-H7_RETIVASCOCCLUSION	14	74929721	0.1347	204613	0.518601	Retinal vascular occlusion || id:finn-b-H7_RETIVASCOCCLUSION	Retinal vascular occlusion	Retinal vascular occlusion || ||	TRUE	igd	1.86E-10	224431	14	0.0476758	74929721	ebi-a-GCST009722	Glaucoma (multi-trait analysis) || id:ebi-a-GCST009722	TRUE	reported	igd	2	TRUE	NA	NA	0.000180911	224431	2.04E-06	204613	TRUE	8.37E-05	40.609
70	rs738722	C	T	C	T	0.0912523	0.056	NA	0.7482	FALSE	FALSE	FALSE	finn-b-H7_RETIVASCOCCLUSION	22	29130012	0.0413	204613	0.1756	Retinal vascular occlusion || id:finn-b-H7_RETIVASCOCCLUSION	Retinal vascular occlusion	Retinal vascular occlusion || ||	TRUE	igd	2.27E-15	224431	22	0.0115132	29130012	ebi-a-GCST009722	Glaucoma (multi-trait analysis) || id:ebi-a-GCST009722	TRUE	reported	igd	2	TRUE	NA	NA	0.00027983	224431	8.99E-06	204613	TRUE	7.04E-06	62.8197
71	rs74259971	C	T	C	T	-0.0892357	-0.0114	NA	0.2147	FALSE	FALSE	FALSE	finn-b-H7_RETIVASCOCCLUSION	2	54659204	0.0434	204613	0.793601	Retinal vascular occlusion || id:finn-b-H7_RETIVASCOCCLUSION	Retinal vascular occlusion	Retinal vascular occlusion || ||	TRUE	igd	4.01E-10	224431	2	0.0142692	54659204	ebi-a-GCST009722	Glaucoma (multi-trait analysis) || id:ebi-a-GCST009722	TRUE	reported	igd	2	TRUE	NA	NA	0.00017423	224431	3.37E-07	204613	TRUE	3.65E-05	39.1091
72	rs74984957	A	G	A	G	-0.0715386	0.0443	NA	0.2706	FALSE	FALSE	FALSE	finn-b-H7_RETIVASCOCCLUSION	16	65073799	0.0404	204613	0.2723	Retinal vascular occlusion || id:finn-b-H7_RETIVASCOCCLUSION	Retinal vascular occlusion	Retinal vascular occlusion || ||	TRUE	igd	6.20E-11	224431	16	0.0109407	65073799	ebi-a-GCST009722	Glaucoma (multi-trait analysis) || id:ebi-a-GCST009722	TRUE	reported	igd	2	TRUE	NA	NA	0.000190471	224431	5.88E-06	204613	TRUE	0.000197394	42.7554
73	rs75265191	A	G	A	G	0.152212	0.2157	NA	0.034	FALSE	FALSE	FALSE	finn-b-H7_RETIVASCOCCLUSION	16	77577844	0.0991	204613	0.0294802	Retinal vascular occlusion || id:finn-b-H7_RETIVASCOCCLUSION	Retinal vascular occlusion	Retinal vascular occlusion || ||	TRUE	igd	1.36E-14	224431	16	0.0197671	77577844	ebi-a-GCST009722	Glaucoma (multi-trait analysis) || id:ebi-a-GCST009722	TRUE	reported	igd	2	TRUE	NA	NA	0.00026413	224431	2.32E-05	204613	TRUE	0.000181685	59.2942
74	rs756481	G	A	G	A	-0.14721	-0.1494	NA	0.02032	FALSE	FALSE	FALSE	finn-b-H7_RETIVASCOCCLUSION	22	33105227	0.1265	204613	0.2378	Retinal vascular occlusion || id:finn-b-H7_RETIVASCOCCLUSION	Retinal vascular occlusion	Retinal vascular occlusion || ||	TRUE	igd	3.56E-09	224431	22	0.0249364	33105227	ebi-a-GCST009722	Glaucoma (multi-trait analysis) || id:ebi-a-GCST009722	TRUE	reported	igd	2	TRUE	NA	NA	0.00015526	224431	6.82E-06	204613	TRUE	0.00127076	34.8503
75	rs76325372	C	A	C	A	-0.103298	1.00E-04	NA	0.2754	FALSE	FALSE	FALSE	finn-b-H7_RETIVASCOCCLUSION	5	14837332	0.04	204613	0.998	Retinal vascular occlusion || id:finn-b-H7_RETIVASCOCCLUSION	Retinal vascular occlusion	Retinal vascular occlusion || ||	TRUE	igd	4.29E-18	224431	5	0.0119133	14837332	ebi-a-GCST009722	Glaucoma (multi-trait analysis) || id:ebi-a-GCST009722	TRUE	reported	igd	2	TRUE	NA	NA	0.000334885	224431	3.05E-11	204613	TRUE	2.15E-09	75.183
76	rs7799028	T	G	T	G	0.0668022	0.0399	NA	0.2652	FALSE	FALSE	FALSE	finn-b-H7_RETIVASCOCCLUSION	7	103346226	0.0405	204613	0.3248	Retinal vascular occlusion || id:finn-b-H7_RETIVASCOCCLUSION	Retinal vascular occlusion	Retinal vascular occlusion || ||	TRUE	igd	1.42E-08	224431	7	0.0117792	103346226	ebi-a-GCST009722	Glaucoma (multi-trait analysis) || id:ebi-a-GCST009722	TRUE	reported	igd	2	TRUE	NA	NA	0.000143288	224431	4.74E-06	204613	TRUE	0.0013563	32.1625
77	rs7924522	A	C	A	C	0.0931187	0.0311	NA	0.6361	FALSE	FALSE	FALSE	finn-b-H7_RETIVASCOCCLUSION	11	128380742	0.0373	204613	0.4036	Retinal vascular occlusion || id:finn-b-H7_RETIVASCOCCLUSION	Retinal vascular occlusion	Retinal vascular occlusion || ||	TRUE	igd	6.88E-17	224431	11	0.0111532	128380742	ebi-a-GCST009722	Glaucoma (multi-trait analysis) || id:ebi-a-GCST009722	TRUE	reported	igd	2	TRUE	NA	NA	0.0003105	224431	3.40E-06	204613	TRUE	2.44E-07	69.7067
78	rs8064739	C	A	C	A	0.0853122	0.0928	NA	0.4068	FALSE	FALSE	FALSE	finn-b-H7_RETIVASCOCCLUSION	17	9842264	0.0366	204613	0.0111401	Retinal vascular occlusion || id:finn-b-H7_RETIVASCOCCLUSION	Retinal vascular occlusion	Retinal vascular occlusion || ||	TRUE	igd	1.19E-15	224431	17	0.0106572	9842264	ebi-a-GCST009722	Glaucoma (multi-trait analysis) || id:ebi-a-GCST009722	TRUE	reported	igd	2	TRUE	NA	NA	0.000285452	224431	3.14E-05	204613	TRUE	0.000220656	64.082
79	rs893830	A	G	A	G	0.0815169	0.0367	NA	0.2121	FALSE	FALSE	FALSE	finn-b-H7_RETIVASCOCCLUSION	3	124433550	0.0441	204613	0.4059	Retinal vascular occlusion || id:finn-b-H7_RETIVASCOCCLUSION	Retinal vascular occlusion	Retinal vascular occlusion || ||	TRUE	igd	7.76E-09	224431	3	0.0141189	124433550	ebi-a-GCST009722	Glaucoma (multi-trait analysis) || id:ebi-a-GCST009722	TRUE	reported	igd	2	TRUE	NA	NA	0.000148508	224431	3.38E-06	204613	TRUE	0.000711392	33.3345
82	rs9544024	G	A	G	A	0.0745318	0.0432	NA	0.4487	FALSE	FALSE	FALSE	finn-b-H7_RETIVASCOCCLUSION	13	76258720	0.0358	204613	0.2281	Retinal vascular occlusion || id:finn-b-H7_RETIVASCOCCLUSION	Retinal vascular occlusion	Retinal vascular occlusion || ||	TRUE	igd	1.25E-12	224431	13	0.0104977	76258720	ebi-a-GCST009722	Glaucoma (multi-trait analysis) || id:ebi-a-GCST009722	TRUE	reported	igd	2	TRUE	NA	NA	0.000224553	224431	7.12E-06	204613	TRUE	5.58E-05	50.4075
83	rs9816799	C	T	C	T	0.069632	0.0088	NA	0.4537	FALSE	FALSE	FALSE	finn-b-H7_RETIVASCOCCLUSION	3	169222771	0.0359	204613	0.8073	Retinal vascular occlusion || id:finn-b-H7_RETIVASCOCCLUSION	Retinal vascular occlusion	Retinal vascular occlusion || ||	TRUE	igd	4.46E-11	224431	3	0.0105694	169222771	ebi-a-GCST009722	Glaucoma (multi-trait analysis) || id:ebi-a-GCST009722	TRUE	reported	igd	2	TRUE	NA	NA	0.000193354	224431	2.94E-07	204613	TRUE	1.23E-05	43.4027
85	rs9913911	G	A	G	A	-0.176334	-0.0999	NA	0.3784	FALSE	FALSE	FALSE	finn-b-H7_RETIVASCOCCLUSION	17	10031183	0.037	204613	0.00687195	Retinal vascular occlusion || id:finn-b-H7_RETIVASCOCCLUSION	Retinal vascular occlusion	Retinal vascular occlusion || ||	TRUE	igd	1.07E-58	224431	17	0.010916	10031183	ebi-a-GCST009722	Glaucoma (multi-trait analysis) || id:ebi-a-GCST009722	TRUE	reported	igd	2	TRUE	NA	NA	0.00116135	224431	3.56E-05	204613	TRUE	3.56E-20	260.943
