# Supplementary material for: Insights into modifiable risk factors of retinal vascular occlusion: A Mendelian randomization study
Source: Medicine (Baltimore). 2025 May 2;104(18):e41752. doi: 10.1097/MD.0000000000041752 (PMC12055163; doi:10.1097/MD.0000000000041752)
Supplement: Supplementary file 10 [file medi-104-e41752-s010.xlsx]

## Sheet: datasets 10 Waist-to-hip
the details of SNPs in waist-to-hip on RVO	SNP	effect_allele.exposure	other_allele.exposure	effect_allele.outcome	other_allele.outcome	beta.exposure	beta.outcome	eaf.exposure	eaf.outcome	remove	palindromic	ambiguous	id.outcome	chr	pos	se.outcome	samplesize.outcome	pval.outcome	outcome	originalname.outcome	outcome.deprecated	mr_keep.outcome	data_source.outcome	pval.exposure	pos.exposure	se.exposure	samplesize.exposure	chr.exposure	id.exposure	exposure	mr_keep.exposure	pval_origin.exposure	data_source.exposure	action	mr_keep	units.outcome	units.exposure	rsq.exposure	effective_n.exposure	rsq.outcome	effective_n.outcome	steiger_dir	steiger_pval	F
1	rs1011731	A	G	A	G	-0.019	-0.0218	0.5417	0.5582	FALSE	FALSE	FALSE	finn-b-H7_RETIVASCOCCLUSION	1	172346548	0.0361	204613	0.5451	Retinal vascular occlusion || id:finn-b-H7_RETIVASCOCCLUSION	Retinal vascular occlusion	Retinal vascular occlusion || ||	TRUE	igd	1.10E-08	172346548	0.0033	212094	1	ieu-a-73	Waist-to-hip ratio || id:ieu-a-73	TRUE	reported	igd	2	TRUE	NA	NA	0.000156274	212094	1.78E-06	204613	TRUE	0.000313871	33.1497
2	rs10245353	A	C	A	C	0.027	-0.0098	0.1833	0.2642	FALSE	FALSE	FALSE	finn-b-H7_RETIVASCOCCLUSION	7	25858614	0.0408	204613	0.8104	Retinal vascular occlusion || id:finn-b-H7_RETIVASCOCCLUSION	Retinal vascular occlusion	Retinal vascular occlusion || ||	TRUE	igd	1.60E-10	25858614	0.0042	212151	7	ieu-a-73	Waist-to-hip ratio || id:ieu-a-73	TRUE	reported	igd	2	TRUE	NA	NA	0.000194762	212151	2.82E-07	204613	TRUE	1.47E-05	41.3265
3	rs10783615	A	G	A	G	-0.035	-0.0059	0.8667	0.8285	FALSE	FALSE	FALSE	finn-b-H7_RETIVASCOCCLUSION	12	54349773	0.0481	204613	0.9025	Retinal vascular occlusion || id:finn-b-H7_RETIVASCOCCLUSION	Retinal vascular occlusion	Retinal vascular occlusion || ||	TRUE	igd	7.00E-13	54349773	0.0049	212143	12	ieu-a-73	Waist-to-hip ratio || id:ieu-a-73	TRUE	reported	igd	2	TRUE	NA	NA	0.000240445	212143	7.35E-08	204613	TRUE	8.78E-07	51.0204
4	rs11048470	T	G	T	G	0.025	-0.029	0.2333	0.3275	FALSE	FALSE	FALSE	finn-b-H7_RETIVASCOCCLUSION	12	26487283	0.0381	204613	0.4475	Retinal vascular occlusion || id:finn-b-H7_RETIVASCOCCLUSION	Retinal vascular occlusion	Retinal vascular occlusion || ||	TRUE	igd	6.30E-12	26487283	0.0037	212159	12	ieu-a-73	Waist-to-hip ratio || id:ieu-a-73	TRUE	reported	igd	2	TRUE	NA	NA	0.000215142	212159	2.83E-06	204613	TRUE	2.78E-05	45.6538
5	rs1121980	A	G	A	G	0.043	0.0052	0.475	0.4291	FALSE	FALSE	FALSE	finn-b-H7_RETIVASCOCCLUSION	16	53809247	0.0361	204613	0.8863	Retinal vascular occlusion || id:finn-b-H7_RETIVASCOCCLUSION	Retinal vascular occlusion	Retinal vascular occlusion || ||	TRUE	igd	1.30E-38	53809247	0.0033	211970	16	ieu-a-73	Waist-to-hip ratio || id:ieu-a-73	TRUE	reported	igd	2	TRUE	NA	NA	0.00080037	211970	1.01E-07	204613	TRUE	1.75E-19	169.789
6	rs1128249	T	G	T	G	-0.021	-0.081	0.4417	0.3477	FALSE	FALSE	FALSE	finn-b-H7_RETIVASCOCCLUSION	2	165528624	0.0377	204613	0.0315602	Retinal vascular occlusion || id:finn-b-H7_RETIVASCOCCLUSION	Retinal vascular occlusion	Retinal vascular occlusion || ||	TRUE	igd	1.60E-09	165528624	0.0034	211920	2	ieu-a-73	Waist-to-hip ratio || id:ieu-a-73	TRUE	reported	igd	2	TRUE	NA	NA	0.000179984	211920	2.26E-05	204613	TRUE	0.00516914	38.1488
7	rs11663816	C	T	C	T	0.025	0.0059	0.3167	0.195	FALSE	FALSE	FALSE	finn-b-H7_RETIVASCOCCLUSION	18	57876227	0.0451	204613	0.896	Retinal vascular occlusion || id:finn-b-H7_RETIVASCOCCLUSION	Retinal vascular occlusion	Retinal vascular occlusion || ||	TRUE	igd	2.70E-11	57876227	0.0038	212104	18	ieu-a-73	Waist-to-hip ratio || id:ieu-a-73	TRUE	reported	igd	2	TRUE	NA	NA	0.000204023	212104	8.36E-08	204613	TRUE	6.29E-06	43.2825
8	rs1294421	G	T	G	T	0.025	0.0049	0.6	0.608	FALSE	FALSE	FALSE	finn-b-H7_RETIVASCOCCLUSION	6	6743149	0.0366	204613	0.8935	Retinal vascular occlusion || id:finn-b-H7_RETIVASCOCCLUSION	Retinal vascular occlusion	Retinal vascular occlusion || ||	TRUE	igd	6.90E-14	6743149	0.0034	212054	6	ieu-a-73	Waist-to-hip ratio || id:ieu-a-73	TRUE	reported	igd	2	TRUE	NA	NA	0.0002549	212054	8.76E-08	204613	TRUE	4.26E-07	54.0657
9	rs1316952	C	T	C	T	-0.028	-0.0631	0.1167	0.1015	FALSE	FALSE	FALSE	finn-b-H7_RETIVASCOCCLUSION	12	124399550	0.0593	204613	0.2873	Retinal vascular occlusion || id:finn-b-H7_RETIVASCOCCLUSION	Retinal vascular occlusion	Retinal vascular occlusion || ||	TRUE	igd	7.30E-09	124399550	0.0049	212175	12	ieu-a-73	Waist-to-hip ratio || id:ieu-a-73	TRUE	reported	igd	2	TRUE	NA	NA	0.000153875	212175	5.53E-06	204613	TRUE	0.00117672	32.6531
10	rs1440372	C	T	C	T	0.021	-0.0019	0.7417	0.747	FALSE	FALSE	FALSE	finn-b-H7_RETIVASCOCCLUSION	15	67033151	0.0412	204613	0.9632	Retinal vascular occlusion || id:finn-b-H7_RETIVASCOCCLUSION	Retinal vascular occlusion	Retinal vascular occlusion || ||	TRUE	igd	7.60E-09	67033151	0.0037	210387	15	ieu-a-73	Waist-to-hip ratio || id:ieu-a-73	TRUE	reported	igd	2	TRUE	NA	NA	0.000153092	210387	1.04E-08	204613	TRUE	7.74E-05	32.2133
11	rs1563355	C	T	C	T	0.031	-0.0312	0.6864	0.6632	FALSE	FALSE	FALSE	finn-b-H7_RETIVASCOCCLUSION	1	219653101	0.0379	204613	0.4112	Retinal vascular occlusion || id:finn-b-H7_RETIVASCOCCLUSION	Retinal vascular occlusion	Retinal vascular occlusion || ||	TRUE	igd	1.70E-12	219653101	0.0044	144590	1	ieu-a-73	Waist-to-hip ratio || id:ieu-a-73	TRUE	reported	igd	2	TRUE	NA	NA	0.000343192	144590	3.31E-06	204613	TRUE	1.16E-06	49.6384
12	rs1569135	G	A	G	A	-0.024	0.0015	0.4667	0.4274	FALSE	FALSE	FALSE	finn-b-H7_RETIVASCOCCLUSION	2	188115398	0.0361	204613	0.9673	Retinal vascular occlusion || id:finn-b-H7_RETIVASCOCCLUSION	Retinal vascular occlusion	Retinal vascular occlusion || ||	TRUE	igd	1.00E-12	188115398	0.0033	212086	2	ieu-a-73	Waist-to-hip ratio || id:ieu-a-73	TRUE	reported	igd	2	TRUE	NA	NA	0.000249332	212086	8.44E-09	204613	TRUE	4.05E-07	52.8926
13	rs16996700	C	T	C	T	-0.021	-0.039	0.3	0.2296	FALSE	FALSE	FALSE	finn-b-H7_RETIVASCOCCLUSION	20	50981945	0.0425	204613	0.3586	Retinal vascular occlusion || id:finn-b-H7_RETIVASCOCCLUSION	Retinal vascular occlusion	Retinal vascular occlusion || ||	TRUE	igd	1.60E-08	50981945	0.0037	212159	20	ieu-a-73	Waist-to-hip ratio || id:ieu-a-73	TRUE	reported	igd	2	TRUE	NA	NA	0.000151814	212159	4.12E-06	204613	TRUE	0.000893812	32.2133
14	rs17109256	A	G	A	G	0.023	0.0091	0.275	0.2399	FALSE	FALSE	FALSE	finn-b-H7_RETIVASCOCCLUSION	14	79939993	0.0418	204613	0.8278	Retinal vascular occlusion || id:finn-b-H7_RETIVASCOCCLUSION	Retinal vascular occlusion	Retinal vascular occlusion || ||	TRUE	igd	3.00E-08	79939993	0.0041	208422	14	ieu-a-73	Waist-to-hip ratio || id:ieu-a-73	TRUE	reported	igd	2	TRUE	NA	NA	0.000150967	208422	2.32E-07	204613	TRUE	0.000148474	31.4694
15	rs17451107	C	T	C	T	-0.023	0.0203	0.375	0.3132	FALSE	FALSE	FALSE	finn-b-H7_RETIVASCOCCLUSION	3	156797609	0.0386	204613	0.599	Retinal vascular occlusion || id:finn-b-H7_RETIVASCOCCLUSION	Retinal vascular occlusion	Retinal vascular occlusion || ||	TRUE	igd	3.50E-11	156797609	0.0035	211586	3	ieu-a-73	Waist-to-hip ratio || id:ieu-a-73	TRUE	reported	igd	2	TRUE	NA	NA	0.000204055	211586	1.35E-06	204613	TRUE	2.31E-05	43.1837
16	rs2179129	G	A	G	A	-0.021	-0.0608	0.45	0.3765	FALSE	FALSE	FALSE	finn-b-H7_RETIVASCOCCLUSION	22	29450923	0.0371	204613	0.1011	Retinal vascular occlusion || id:finn-b-H7_RETIVASCOCCLUSION	Retinal vascular occlusion	Retinal vascular occlusion || ||	TRUE	igd	1.20E-09	29450923	0.0034	212181	22	ieu-a-73	Waist-to-hip ratio || id:ieu-a-73	TRUE	reported	igd	2	TRUE	NA	NA	0.000179763	212181	1.31E-05	204613	TRUE	0.00158765	38.1488
17	rs2287019	T	C	T	C	-0.026	0.0523	0.15	0.2276	FALSE	FALSE	FALSE	finn-b-H7_RETIVASCOCCLUSION	19	46202172	0.043	204613	0.2245	Retinal vascular occlusion || id:finn-b-H7_RETIVASCOCCLUSION	Retinal vascular occlusion	Retinal vascular occlusion || ||	TRUE	igd	4.30E-09	46202172	0.0045	199713	19	ieu-a-73	Waist-to-hip ratio || id:ieu-a-73	TRUE	reported	igd	2	TRUE	NA	NA	0.000167127	199713	7.23E-06	204613	TRUE	0.00113291	33.3827
18	rs2765539	T	C	T	C	0.027	0.0323	0.7083	0.8506	FALSE	FALSE	FALSE	finn-b-H7_RETIVASCOCCLUSION	1	119549418	0.0504	204613	0.5218	Retinal vascular occlusion || id:finn-b-H7_RETIVASCOCCLUSION	Retinal vascular occlusion	Retinal vascular occlusion || ||	TRUE	igd	1.10E-12	119549418	0.0038	212176	1	ieu-a-73	Waist-to-hip ratio || id:ieu-a-73	TRUE	reported	igd	2	TRUE	NA	NA	0.000237884	212176	2.01E-06	204613	TRUE	6.16E-06	50.4848
19	rs2972164	C	T	C	T	0.019	-0.024	0.5	0.5673	FALSE	FALSE	FALSE	finn-b-H7_RETIVASCOCCLUSION	3	12334416	0.0362	204613	0.5071	Retinal vascular occlusion || id:finn-b-H7_RETIVASCOCCLUSION	Retinal vascular occlusion	Retinal vascular occlusion || ||	TRUE	igd	2.40E-08	12334416	0.0033	212109	3	ieu-a-73	Waist-to-hip ratio || id:ieu-a-73	TRUE	reported	igd	2	TRUE	NA	NA	0.000156263	212109	2.15E-06	204613	TRUE	0.000368986	33.1497
20	rs3786897	G	A	G	A	0.022	0.0099	0.4083	0.4122	FALSE	FALSE	FALSE	finn-b-H7_RETIVASCOCCLUSION	19	33893008	0.0364	204613	0.7866	Retinal vascular occlusion || id:finn-b-H7_RETIVASCOCCLUSION	Retinal vascular occlusion	Retinal vascular occlusion || ||	TRUE	igd	4.00E-11	33893008	0.0034	212009	19	ieu-a-73	Waist-to-hip ratio || id:ieu-a-73	TRUE	reported	igd	2	TRUE	NA	NA	0.000197447	212009	3.62E-07	204613	TRUE	1.42E-05	41.8685
21	rs459193	G	A	G	A	-0.026	-0.0021	0.7833	0.6827	FALSE	FALSE	FALSE	finn-b-H7_RETIVASCOCCLUSION	5	55806751	0.0384	204613	0.9574	Retinal vascular occlusion || id:finn-b-H7_RETIVASCOCCLUSION	Retinal vascular occlusion	Retinal vascular occlusion || ||	TRUE	igd	6.00E-12	55806751	0.0038	212101	5	ieu-a-73	Waist-to-hip ratio || id:ieu-a-73	TRUE	reported	igd	2	TRUE	NA	NA	0.000220671	212101	1.46E-08	204613	TRUE	1.98E-06	46.8144
22	rs4640244	G	A	G	A	0.021	-0.0332	0.375	0.4006	FALSE	FALSE	FALSE	finn-b-H7_RETIVASCOCCLUSION	17	21284223	0.0367	204613	0.3653	Retinal vascular occlusion || id:finn-b-H7_RETIVASCOCCLUSION	Retinal vascular occlusion	Retinal vascular occlusion || ||	TRUE	igd	3.10E-08	21284223	0.0037	198799	17	ieu-a-73	Waist-to-hip ratio || id:ieu-a-73	TRUE	reported	igd	2	TRUE	NA	NA	0.000162015	198799	4.00E-06	204613	TRUE	0.0006569	32.2133
23	rs4715213	T	C	T	C	0.024	0.0372	0.1	0.2019	FALSE	FALSE	FALSE	finn-b-H7_RETIVASCOCCLUSION	6	50911091	0.0446	204613	0.4038	Retinal vascular occlusion || id:finn-b-H7_RETIVASCOCCLUSION	Retinal vascular occlusion	Retinal vascular occlusion || ||	TRUE	igd	4.00E-08	50911091	0.0044	212199	6	ieu-a-73	Waist-to-hip ratio || id:ieu-a-73	TRUE	reported	igd	2	TRUE	NA	NA	0.00014019	212199	3.40E-06	204613	TRUE	0.00125331	29.7521
24	rs4929927	G	A	G	A	0.02	0.0286	0.725	0.6589	FALSE	FALSE	FALSE	finn-b-H7_RETIVASCOCCLUSION	11	8658485	0.0376	204613	0.4473	Retinal vascular occlusion || id:finn-b-H7_RETIVASCOCCLUSION	Retinal vascular occlusion	Retinal vascular occlusion || ||	TRUE	igd	7.60E-09	8658485	0.0034	212152	11	ieu-a-73	Waist-to-hip ratio || id:ieu-a-73	TRUE	reported	igd	2	TRUE	NA	NA	0.000163075	212152	2.83E-06	204613	TRUE	0.000345119	34.6021
25	rs929641	G	A	G	A	-0.02	0.0062	0.3833	0.3794	FALSE	FALSE	FALSE	finn-b-H7_RETIVASCOCCLUSION	2	58792377	0.037	204613	0.866	Retinal vascular occlusion || id:finn-b-H7_RETIVASCOCCLUSION	Retinal vascular occlusion	Retinal vascular occlusion || ||	TRUE	igd	4.20E-09	58792377	0.0033	212102	2	ieu-a-73	Waist-to-hip ratio || id:ieu-a-73	TRUE	reported	igd	2	TRUE	NA	NA	0.000173148	212102	1.37E-07	204613	TRUE	3.67E-05	36.7309
27	rs9860730	G	A	G	A	-0.023	-0.0226	0.2333	0.2979	FALSE	FALSE	FALSE	finn-b-H7_RETIVASCOCCLUSION	3	64701146	0.0392	204613	0.5642	Retinal vascular occlusion || id:finn-b-H7_RETIVASCOCCLUSION	Retinal vascular occlusion	Retinal vascular occlusion || ||	TRUE	igd	2.80E-10	64701146	0.0036	212062	3	ieu-a-73	Waist-to-hip ratio || id:ieu-a-73	TRUE	reported	igd	2	TRUE	NA	NA	0.000192446	212062	1.62E-06	204613	TRUE	4.79E-05	40.8179
28	rs998584	A	C	A	C	0.029	0.0721	0.475	0.4825	FALSE	FALSE	FALSE	finn-b-H7_RETIVASCOCCLUSION	6	43757896	0.0361	204613	0.0457604	Retinal vascular occlusion || id:finn-b-H7_RETIVASCOCCLUSION	Retinal vascular occlusion	Retinal vascular occlusion || ||	TRUE	igd	5.00E-15	43757896	0.0037	193299	6	ieu-a-73	Waist-to-hip ratio || id:ieu-a-73	TRUE	reported	igd	2	TRUE	NA	NA	0.000317709	193299	1.95E-05	204613	TRUE	2.36E-05	61.4317
