# Supplementary material for: Insights into modifiable risk factors of retinal vascular occlusion: A Mendelian randomization study
Source: Medicine (Baltimore). 2025 May 2;104(18):e41752. doi: 10.1097/MD.0000000000041752 (PMC12055163; doi:10.1097/MD.0000000000041752)
Supplement: Supplementary file 11 [file medi-104-e41752-s011.xlsx]

## Sheet: datasets 11 BMI
the details of SNPs in BMI on RVO	SNP	effect_allele.exposure	other_allele.exposure	effect_allele.outcome	other_allele.outcome	beta.exposure	beta.outcome	eaf.exposure	eaf.outcome	remove	palindromic	ambiguous	id.outcome	chr	pos	se.outcome	samplesize.outcome	pval.outcome	outcome	originalname.outcome	outcome.deprecated	mr_keep.outcome	data_source.outcome	samplesize.exposure	pos.exposure	se.exposure	chr.exposure	pval.exposure	id.exposure	exposure	mr_keep.exposure	pval_origin.exposure	data_source.exposure	action	mr_keep	units.outcome	units.exposure	rsq.exposure	effective_n.exposure	rsq.outcome	effective_n.outcome	steiger_dir	steiger_pval	F
1	rs10063334	C	T	C	T	0.0265	-0.0137	0.097	0.1887	FALSE	FALSE	FALSE	finn-b-H7_RETIVASCOCCLUSION	5	112760874	0.0459	204613	0.7651	Retinal vascular occlusion || id:finn-b-H7_RETIVASCOCCLUSION	Retinal vascular occlusion	Retinal vascular occlusion || ||	TRUE	igd	315347	112760874	0.00441	5	1.90E-09	ebi-a-GCST006368	Body mass index || id:ebi-a-GCST006368	TRUE	reported	igd	2	TRUE	NA	NA	0.000114493	315347	4.35E-07	204613	TRUE	0.000404672	36.1089
2	rs10132280	A	C	A	C	-0.0218	0.0178	0.3221	0.3483	FALSE	FALSE	FALSE	finn-b-H7_RETIVASCOCCLUSION	14	25928179	0.0376	204613	0.6351	Retinal vascular occlusion || id:finn-b-H7_RETIVASCOCCLUSION	Retinal vascular occlusion	Retinal vascular occlusion || ||	TRUE	igd	315347	25928179	0.00279	14	6.20E-15	ebi-a-GCST006368	Body mass index || id:ebi-a-GCST006368	TRUE	reported	igd	2	TRUE	NA	NA	0.000193568	315347	1.10E-06	204613	TRUE	5.82E-06	61.0527
3	rs10182181	G	A	G	A	0.0312	0.0215	0.4908	0.4178	FALSE	FALSE	FALSE	finn-b-H7_RETIVASCOCCLUSION	2	25150296	0.0363	204613	0.5544	Retinal vascular occlusion || id:finn-b-H7_RETIVASCOCCLUSION	Retinal vascular occlusion	Retinal vascular occlusion || ||	TRUE	igd	315347	25150296	0.00252	2	3.20E-35	ebi-a-GCST006368	Body mass index || id:ebi-a-GCST006368	TRUE	reported	igd	2	TRUE	NA	NA	0.00048586	315347	1.71E-06	204613	TRUE	2.78E-13	153.288
4	rs10192119	G	T	G	T	0.018	0.0477	0.2086	0.1979	FALSE	FALSE	FALSE	finn-b-H7_RETIVASCOCCLUSION	2	164581241	0.0448	204613	0.2861	Retinal vascular occlusion || id:finn-b-H7_RETIVASCOCCLUSION	Retinal vascular occlusion	Retinal vascular occlusion || ||	TRUE	igd	315347	164581241	0.00325	2	2.80E-08	ebi-a-GCST006368	Body mass index || id:ebi-a-GCST006368	TRUE	reported	igd	2	TRUE	NA	NA	9.73E-05	315347	5.54E-06	204613	TRUE	0.00816714	30.6746
5	rs10460960	A	G	A	G	0.0247	-0.0553	0.9015	0.8976	FALSE	FALSE	FALSE	finn-b-H7_RETIVASCOCCLUSION	3	42308735	0.0591	204613	0.3493	Retinal vascular occlusion || id:finn-b-H7_RETIVASCOCCLUSION	Retinal vascular occlusion	Retinal vascular occlusion || ||	TRUE	igd	315347	42308735	0.00384	3	1.30E-10	ebi-a-GCST006368	Body mass index || id:ebi-a-GCST006368	TRUE	reported	igd	2	TRUE	NA	NA	0.000131186	315347	4.28E-06	204613	TRUE	0.000945573	41.3744
6	rs10499694	G	A	G	A	-0.0139	-0.017	0.5014	0.4266	FALSE	FALSE	FALSE	finn-b-H7_RETIVASCOCCLUSION	7	50614173	0.0362	204613	0.637801	Retinal vascular occlusion || id:finn-b-H7_RETIVASCOCCLUSION	Retinal vascular occlusion	Retinal vascular occlusion || ||	TRUE	igd	315347	50614173	0.00252	7	3.60E-08	ebi-a-GCST006368	Body mass index || id:ebi-a-GCST006368	TRUE	reported	igd	2	TRUE	NA	NA	9.65E-05	315347	1.08E-06	204613	TRUE	0.00197231	30.4249
7	rs10733682	G	A	G	A	-0.0189	0.0136	0.5536	0.4664	FALSE	FALSE	FALSE	finn-b-H7_RETIVASCOCCLUSION	9	129460914	0.0361	204613	0.706601	Retinal vascular occlusion || id:finn-b-H7_RETIVASCOCCLUSION	Retinal vascular occlusion	Retinal vascular occlusion || ||	TRUE	igd	315347	129460914	0.00264	9	7.50E-13	ebi-a-GCST006368	Body mass index || id:ebi-a-GCST006368	TRUE	reported	igd	2	TRUE	NA	NA	0.000162502	315347	6.94E-07	204613	TRUE	2.70E-05	51.2526
8	rs10742752	C	T	C	T	0.015	0.0444	0.6374	0.573	FALSE	FALSE	FALSE	finn-b-H7_RETIVASCOCCLUSION	11	45438374	0.0361	204613	0.2185	Retinal vascular occlusion || id:finn-b-H7_RETIVASCOCCLUSION	Retinal vascular occlusion	Retinal vascular occlusion || ||	TRUE	igd	315347	45438374	0.00255	11	3.90E-09	ebi-a-GCST006368	Body mass index || id:ebi-a-GCST006368	TRUE	reported	igd	2	TRUE	NA	NA	0.000109716	315347	7.39E-06	204613	TRUE	0.00629216	34.6021
9	rs10840100	G	A	G	A	0.0176	0.0249	0.691	0.6476	FALSE	FALSE	FALSE	finn-b-H7_RETIVASCOCCLUSION	11	8669437	0.0373	204613	0.5049	Retinal vascular occlusion || id:finn-b-H7_RETIVASCOCCLUSION	Retinal vascular occlusion	Retinal vascular occlusion || ||	TRUE	igd	315347	8669437	0.00255	11	5.10E-12	ebi-a-GCST006368	Body mass index || id:ebi-a-GCST006368	TRUE	reported	igd	2	TRUE	NA	NA	0.000151041	315347	2.18E-06	204613	TRUE	0.000139155	47.6371
10	rs10866869	G	A	G	A	-0.0281	0.072	0.9	0.8836	FALSE	FALSE	FALSE	finn-b-H7_RETIVASCOCCLUSION	8	28059607	0.0557	204613	0.1965	Retinal vascular occlusion || id:finn-b-H7_RETIVASCOCCLUSION	Retinal vascular occlusion	Retinal vascular occlusion || ||	TRUE	igd	315347	28059607	0.00475	8	3.50E-09	ebi-a-GCST006368	Body mass index || id:ebi-a-GCST006368	TRUE	reported	igd	2	TRUE	NA	NA	0.000110966	315347	8.17E-06	204613	TRUE	0.00684521	34.9966
11	rs10909880	T	C	T	C	-0.0151	0.0557	0.4603	0.4305	FALSE	FALSE	FALSE	finn-b-H7_RETIVASCOCCLUSION	1	2727804	0.0362	204613	0.1243	Retinal vascular occlusion || id:finn-b-H7_RETIVASCOCCLUSION	Retinal vascular occlusion	Retinal vascular occlusion || ||	TRUE	igd	315347	2727804	0.00264	1	1.00E-08	ebi-a-GCST006368	Body mass index || id:ebi-a-GCST006368	TRUE	reported	igd	2	TRUE	NA	NA	0.000103733	315347	1.16E-05	204613	TRUE	0.0168633	32.7149
12	rs10920678	G	A	G	A	-0.0165	-0.0109	0.5988	0.4735	FALSE	FALSE	FALSE	finn-b-H7_RETIVASCOCCLUSION	1	190239907	0.0359	204613	0.760599	Retinal vascular occlusion || id:finn-b-H7_RETIVASCOCCLUSION	Retinal vascular occlusion	Retinal vascular occlusion || ||	TRUE	igd	315347	190239907	0.00253	1	6.80E-11	ebi-a-GCST006368	Body mass index || id:ebi-a-GCST006368	TRUE	reported	igd	2	TRUE	NA	NA	0.00013486	315347	4.51E-07	204613	TRUE	0.000115923	42.5331
13	rs10929925	A	C	A	C	-0.0142	-0.0038	0.3794	0.4984	FALSE	FALSE	FALSE	finn-b-H7_RETIVASCOCCLUSION	2	6155557	0.0357	204613	0.915	Retinal vascular occlusion || id:finn-b-H7_RETIVASCOCCLUSION	Retinal vascular occlusion	Retinal vascular occlusion || ||	TRUE	igd	315347	6155557	0.00252	2	1.80E-08	ebi-a-GCST006368	Body mass index || id:ebi-a-GCST006368	TRUE	reported	igd	2	TRUE	NA	NA	0.000100681	315347	5.54E-08	204613	TRUE	0.00055671	31.7523
14	rs10938397	G	A	G	A	0.0367	0.0219	0.427	0.4731	FALSE	FALSE	FALSE	finn-b-H7_RETIVASCOCCLUSION	4	45182527	0.0359	204613	0.542099	Retinal vascular occlusion || id:finn-b-H7_RETIVASCOCCLUSION	Retinal vascular occlusion	Retinal vascular occlusion || ||	TRUE	igd	315347	45182527	0.00253	4	1.40E-47	ebi-a-GCST006368	Body mass index || id:ebi-a-GCST006368	TRUE	reported	igd	2	TRUE	NA	NA	0.00066683	315347	1.82E-06	204613	TRUE	6.49E-18	210.422
15	rs10968576	G	A	G	A	0.0254	0.0306	0.2912	0.3744	FALSE	FALSE	FALSE	finn-b-H7_RETIVASCOCCLUSION	9	28414339	0.037	204613	0.4091	Retinal vascular occlusion || id:finn-b-H7_RETIVASCOCCLUSION	Retinal vascular occlusion	Retinal vascular occlusion || ||	TRUE	igd	315347	28414339	0.00271	9	6.50E-21	ebi-a-GCST006368	Body mass index || id:ebi-a-GCST006368	TRUE	reported	igd	2	TRUE	NA	NA	0.000278498	315347	3.34E-06	204613	TRUE	1.65E-07	87.8474
16	rs11057405	A	G	A	G	-0.0293	-0.096	0.0897	0.09351	FALSE	FALSE	FALSE	finn-b-H7_RETIVASCOCCLUSION	12	122781897	0.0616	204613	0.1188	Retinal vascular occlusion || id:finn-b-H7_RETIVASCOCCLUSION	Retinal vascular occlusion	Retinal vascular occlusion || ||	TRUE	igd	315347	122781897	0.00464	12	2.90E-10	ebi-a-GCST006368	Body mass index || id:ebi-a-GCST006368	TRUE	reported	igd	2	TRUE	NA	NA	0.000126432	315347	1.19E-05	204613	TRUE	0.00600549	39.8749
17	rs1106908	A	G	A	G	-0.0179	-0.0415	0.4485	0.4023	FALSE	FALSE	FALSE	finn-b-H7_RETIVASCOCCLUSION	17	34942595	0.0366	204613	0.2566	Retinal vascular occlusion || id:finn-b-H7_RETIVASCOCCLUSION	Retinal vascular occlusion	Retinal vascular occlusion || ||	TRUE	igd	315347	34942595	0.00253	17	1.60E-12	ebi-a-GCST006368	Body mass index || id:ebi-a-GCST006368	TRUE	reported	igd	2	TRUE	NA	NA	0.000158712	315347	6.28E-06	204613	TRUE	0.000377816	50.057
19	rs11081818	A	G	A	G	0.0164	-0.0054	0.4379	0.504	FALSE	FALSE	FALSE	finn-b-H7_RETIVASCOCCLUSION	18	31251088	0.0359	204613	0.8796	Retinal vascular occlusion || id:finn-b-H7_RETIVASCOCCLUSION	Retinal vascular occlusion	Retinal vascular occlusion || ||	TRUE	igd	315347	31251088	0.00283	18	6.40E-09	ebi-a-GCST006368	Body mass index || id:ebi-a-GCST006368	TRUE	reported	igd	2	TRUE	NA	NA	0.000106484	315347	1.11E-07	204613	TRUE	0.000434692	33.5826
20	rs11165643	T	C	T	C	0.0186	0.0187	0.5786	0.5989	FALSE	FALSE	FALSE	finn-b-H7_RETIVASCOCCLUSION	1	96924097	0.0365	204613	0.6077	Retinal vascular occlusion || id:finn-b-H7_RETIVASCOCCLUSION	Retinal vascular occlusion	Retinal vascular occlusion || ||	TRUE	igd	315347	96924097	0.00254	1	2.60E-13	ebi-a-GCST006368	Body mass index || id:ebi-a-GCST006368	TRUE	reported	igd	2	TRUE	NA	NA	0.000170019	315347	1.28E-06	204613	TRUE	2.73E-05	53.6239
21	rs11170468	C	A	C	A	-0.017	-0.0222	0.1981	0.1895	FALSE	FALSE	FALSE	finn-b-H7_RETIVASCOCCLUSION	12	39430048	0.0459	204613	0.6291	Retinal vascular occlusion || id:finn-b-H7_RETIVASCOCCLUSION	Retinal vascular occlusion	Retinal vascular occlusion || ||	TRUE	igd	315347	39430048	0.00298	12	1.20E-08	ebi-a-GCST006368	Body mass index || id:ebi-a-GCST006368	TRUE	reported	igd	2	TRUE	NA	NA	0.000103189	315347	1.14E-06	204613	TRUE	0.00136535	32.5436
22	rs11611246	T	G	T	G	0.0224	-0.0166	0.1809	0.217	FALSE	FALSE	FALSE	finn-b-H7_RETIVASCOCCLUSION	12	939480	0.0437	204613	0.7035	Retinal vascular occlusion || id:finn-b-H7_RETIVASCOCCLUSION	Retinal vascular occlusion	Retinal vascular occlusion || ||	TRUE	igd	315347	939480	0.00318	12	1.80E-12	ebi-a-GCST006368	Body mass index || id:ebi-a-GCST006368	TRUE	reported	igd	2	TRUE	NA	NA	0.000157321	315347	7.05E-07	204613	TRUE	3.74E-05	49.6183
23	rs11655589	G	A	G	A	0.0149	0.0162	0.3145	0.3144	FALSE	FALSE	FALSE	finn-b-H7_RETIVASCOCCLUSION	17	61608163	0.0387	204613	0.6757	Retinal vascular occlusion || id:finn-b-H7_RETIVASCOCCLUSION	Retinal vascular occlusion	Retinal vascular occlusion || ||	TRUE	igd	315347	61608163	0.00271	17	4.20E-08	ebi-a-GCST006368	Body mass index || id:ebi-a-GCST006368	TRUE	reported	igd	2	TRUE	NA	NA	9.59E-05	315347	8.56E-07	204613	TRUE	0.00179029	30.2297
24	rs11709077	A	G	A	G	0.0244	-0.0471	0.0855	0.1708	FALSE	FALSE	FALSE	finn-b-H7_RETIVASCOCCLUSION	3	12336507	0.0476	204613	0.3228	Retinal vascular occlusion || id:finn-b-H7_RETIVASCOCCLUSION	Retinal vascular occlusion	Retinal vascular occlusion || ||	TRUE	igd	315347	12336507	0.00382	3	1.70E-10	ebi-a-GCST006368	Body mass index || id:ebi-a-GCST006368	TRUE	reported	igd	2	TRUE	NA	NA	0.000129363	315347	4.79E-06	204613	TRUE	0.00121129	40.7993
25	rs11727676	C	T	C	T	-0.0287	0.0086	0.0776	0.08544	FALSE	FALSE	FALSE	finn-b-H7_RETIVASCOCCLUSION	4	145659064	0.0641	204613	0.8938	Retinal vascular occlusion || id:finn-b-H7_RETIVASCOCCLUSION	Retinal vascular occlusion	Retinal vascular occlusion || ||	TRUE	igd	315347	145659064	0.00495	4	7.20E-09	ebi-a-GCST006368	Body mass index || id:ebi-a-GCST006368	TRUE	reported	igd	2	TRUE	NA	NA	0.000106591	315347	8.80E-08	204613	TRUE	0.000411547	33.6166
26	rs118067556	T	C	T	C	-0.0435	0.1369	0.6833	0.01872	FALSE	FALSE	FALSE	finn-b-H7_RETIVASCOCCLUSION	10	63136165	0.1323	204613	0.3008	Retinal vascular occlusion || id:finn-b-H7_RETIVASCOCCLUSION	Retinal vascular occlusion	Retinal vascular occlusion || ||	TRUE	igd	315347	63136165	0.00747	10	5.60E-09	ebi-a-GCST006368	Body mass index || id:ebi-a-GCST006368	TRUE	reported	igd	2	TRUE	NA	NA	0.000107524	315347	5.23E-06	204613	TRUE	0.00441219	33.9107
27	rs12220375	C	T	C	T	0.0333	-0.0532	0.0721	0.08373	FALSE	FALSE	FALSE	finn-b-H7_RETIVASCOCCLUSION	10	104901491	0.0646	204613	0.4104	Retinal vascular occlusion || id:finn-b-H7_RETIVASCOCCLUSION	Retinal vascular occlusion	Retinal vascular occlusion || ||	TRUE	igd	315347	104901491	0.00425	10	5.10E-15	ebi-a-GCST006368	Body mass index || id:ebi-a-GCST006368	TRUE	reported	igd	2	TRUE	NA	NA	0.000194644	315347	3.31E-06	204613	TRUE	1.92E-05	61.3918
28	rs12286929	G	A	G	A	0.0206	-0.0421	0.4561	0.5236	FALSE	FALSE	FALSE	finn-b-H7_RETIVASCOCCLUSION	11	115022404	0.0359	204613	0.2411	Retinal vascular occlusion || id:finn-b-H7_RETIVASCOCCLUSION	Retinal vascular occlusion	Retinal vascular occlusion || ||	TRUE	igd	315347	115022404	0.00254	11	5.50E-16	ebi-a-GCST006368	Body mass index || id:ebi-a-GCST006368	TRUE	reported	igd	2	TRUE	NA	NA	0.000208541	315347	6.72E-06	204613	TRUE	2.99E-05	65.7759
29	rs12352785	C	A	C	A	-0.018	-0.0545	0.7344	0.7493	FALSE	FALSE	FALSE	finn-b-H7_RETIVASCOCCLUSION	9	6956850	0.0414	204613	0.1879	Retinal vascular occlusion || id:finn-b-H7_RETIVASCOCCLUSION	Retinal vascular occlusion	Retinal vascular occlusion || ||	TRUE	igd	315347	6956850	0.00273	9	5.00E-11	ebi-a-GCST006368	Body mass index || id:ebi-a-GCST006368	TRUE	reported	igd	2	TRUE	NA	NA	0.00013784	315347	8.47E-06	204613	TRUE	0.00186577	43.473
30	rs12429545	A	G	A	G	0.0324	-0.0533	0.1135	0.1392	FALSE	FALSE	FALSE	finn-b-H7_RETIVASCOCCLUSION	13	54102206	0.052	204613	0.3053	Retinal vascular occlusion || id:finn-b-H7_RETIVASCOCCLUSION	Retinal vascular occlusion	Retinal vascular occlusion || ||	TRUE	igd	315347	54102206	0.00374	13	4.60E-18	ebi-a-GCST006368	Body mass index || id:ebi-a-GCST006368	TRUE	reported	igd	2	TRUE	NA	NA	0.000237935	315347	5.13E-06	204613	TRUE	3.55E-06	75.0493
31	rs12887636	G	T	G	T	-0.017	0.0178	0.3229	0.3981	FALSE	FALSE	FALSE	finn-b-H7_RETIVASCOCCLUSION	14	29702590	0.0367	204613	0.6276	Retinal vascular occlusion || id:finn-b-H7_RETIVASCOCCLUSION	Retinal vascular occlusion	Retinal vascular occlusion || ||	TRUE	igd	315347	29702590	0.00268	14	2.20E-10	ebi-a-GCST006368	Body mass index || id:ebi-a-GCST006368	TRUE	reported	igd	2	TRUE	NA	NA	0.000127581	315347	1.15E-06	204613	TRUE	0.000316521	40.2372
32	rs12939549	G	A	G	A	-0.0169	0.0304	0.4448	0.3584	FALSE	FALSE	FALSE	finn-b-H7_RETIVASCOCCLUSION	17	78611724	0.0375	204613	0.4185	Retinal vascular occlusion || id:finn-b-H7_RETIVASCOCCLUSION	Retinal vascular occlusion	Retinal vascular occlusion || ||	TRUE	igd	315347	78611724	0.00253	17	2.60E-11	ebi-a-GCST006368	Body mass index || id:ebi-a-GCST006368	TRUE	reported	igd	2	TRUE	NA	NA	0.000141477	315347	3.21E-06	204613	TRUE	0.000372422	44.6203
33	rs13021737	G	A	G	A	0.0578	-0.0162	0.8627	0.8374	FALSE	FALSE	FALSE	finn-b-H7_RETIVASCOCCLUSION	2	632348	0.0484	204613	0.7383	Retinal vascular occlusion || id:finn-b-H7_RETIVASCOCCLUSION	Retinal vascular occlusion	Retinal vascular occlusion || ||	TRUE	igd	315347	632348	0.00329	2	3.80E-69	ebi-a-GCST006368	Body mass index || id:ebi-a-GCST006368	TRUE	reported	igd	2	TRUE	NA	NA	0.000977807	315347	5.48E-07	204613	TRUE	5.41E-27	308.648
34	rs13107325	T	C	T	C	0.0507	0.1067	0.1015	0.0141	FALSE	FALSE	FALSE	finn-b-H7_RETIVASCOCCLUSION	4	103188709	0.1524	204613	0.4839	Retinal vascular occlusion || id:finn-b-H7_RETIVASCOCCLUSION	Retinal vascular occlusion	Retinal vascular occlusion || ||	TRUE	igd	315347	103188709	0.00536	4	3.20E-21	ebi-a-GCST006368	Body mass index || id:ebi-a-GCST006368	TRUE	reported	igd	2	TRUE	NA	NA	0.000283646	315347	2.40E-06	204613	TRUE	7.12E-08	89.4718
35	rs13191362	G	A	G	A	-0.0251	0.0673	0.1725	0.06075	FALSE	FALSE	FALSE	finn-b-H7_RETIVASCOCCLUSION	6	163033350	0.0748	204613	0.3683	Retinal vascular occlusion || id:finn-b-H7_RETIVASCOCCLUSION	Retinal vascular occlusion	Retinal vascular occlusion || ||	TRUE	igd	315347	163033350	0.00395	6	2.10E-10	ebi-a-GCST006368	Body mass index || id:ebi-a-GCST006368	TRUE	reported	igd	2	TRUE	NA	NA	0.00012803	315347	3.96E-06	204613	TRUE	0.00101834	40.3788
36	rs1396141	T	C	T	C	0.0168	-0.0722	0.6207	0.7363	FALSE	FALSE	FALSE	finn-b-H7_RETIVASCOCCLUSION	2	41673745	0.0407	204613	0.0759994	Retinal vascular occlusion || id:finn-b-H7_RETIVASCOCCLUSION	Retinal vascular occlusion	Retinal vascular occlusion || ||	TRUE	igd	315347	41673745	0.00295	2	1.20E-08	ebi-a-GCST006368	Body mass index || id:ebi-a-GCST006368	TRUE	reported	igd	2	TRUE	NA	NA	0.000102836	315347	1.54E-05	204613	TRUE	0.0284589	32.4321
37	rs1436351	T	G	T	G	0.0164	0.0244	0.7282	0.7884	FALSE	FALSE	FALSE	finn-b-H7_RETIVASCOCCLUSION	3	104617973	0.0438	204613	0.5782	Retinal vascular occlusion || id:finn-b-H7_RETIVASCOCCLUSION	Retinal vascular occlusion	Retinal vascular occlusion || ||	TRUE	igd	315347	104617973	0.0029	3	1.40E-08	ebi-a-GCST006368	Body mass index || id:ebi-a-GCST006368	TRUE	reported	igd	2	TRUE	NA	NA	0.000101406	315347	1.52E-06	204613	TRUE	0.00184797	31.981
38	rs1441264	A	G	A	G	0.0183	-0.031	0.5688	0.6707	FALSE	FALSE	FALSE	finn-b-H7_RETIVASCOCCLUSION	13	79580919	0.0382	204613	0.4173	Retinal vascular occlusion || id:finn-b-H7_RETIVASCOCCLUSION	Retinal vascular occlusion	Retinal vascular occlusion || ||	TRUE	igd	315347	79580919	0.0026	13	2.10E-12	ebi-a-GCST006368	Body mass index || id:ebi-a-GCST006368	TRUE	reported	igd	2	TRUE	NA	NA	0.000157073	315347	3.22E-06	204613	TRUE	0.000154839	49.5399
39	rs144839874	G	A	G	A	-0.139	0.025	0.7172	0.01962	FALSE	FALSE	FALSE	finn-b-H7_RETIVASCOCCLUSION	2	194880111	0.1311	204613	0.8486	Retinal vascular occlusion || id:finn-b-H7_RETIVASCOCCLUSION	Retinal vascular occlusion	Retinal vascular occlusion || ||	TRUE	igd	315347	194880111	0.0249	2	2.00E-08	ebi-a-GCST006368	Body mass index || id:ebi-a-GCST006368	TRUE	reported	igd	2	TRUE	NA	NA	9.88E-05	315347	1.78E-07	204613	TRUE	0.000798625	31.1624
41	rs1561277	A	C	A	C	-0.0166	-0.0372	0.291	0.3485	FALSE	FALSE	FALSE	finn-b-H7_RETIVASCOCCLUSION	2	136092061	0.0376	204613	0.3236	Retinal vascular occlusion || id:finn-b-H7_RETIVASCOCCLUSION	Retinal vascular occlusion	Retinal vascular occlusion || ||	TRUE	igd	315347	136092061	0.0028	2	3.00E-09	ebi-a-GCST006368	Body mass index || id:ebi-a-GCST006368	TRUE	reported	igd	2	TRUE	NA	NA	0.000111446	315347	4.78E-06	204613	TRUE	0.00319338	35.148
42	rs1561589	A	G	A	G	0.0167	0.0054	0.3438	0.2469	FALSE	FALSE	FALSE	finn-b-H7_RETIVASCOCCLUSION	10	126695673	0.0417	204613	0.897	Retinal vascular occlusion || id:finn-b-H7_RETIVASCOCCLUSION	Retinal vascular occlusion	Retinal vascular occlusion || ||	TRUE	igd	315347	126695673	0.0027	10	6.60E-10	ebi-a-GCST006368	Body mass index || id:ebi-a-GCST006368	TRUE	reported	igd	2	TRUE	NA	NA	0.000121302	315347	8.20E-08	204613	TRUE	0.000157406	38.2565
43	rs17016673	G	C	G	C	0.0279	-0.0298	0.1062	0.1301	FALSE	TRUE	FALSE	finn-b-H7_RETIVASCOCCLUSION	2	79497779	0.0533	204613	0.5761	Retinal vascular occlusion || id:finn-b-H7_RETIVASCOCCLUSION	Retinal vascular occlusion	Retinal vascular occlusion || ||	TRUE	igd	315347	79497779	0.00449	2	5.10E-10	ebi-a-GCST006368	Body mass index || id:ebi-a-GCST006368	TRUE	reported	igd	2	TRUE	NA	NA	0.000122427	315347	1.53E-06	204613	TRUE	0.000535226	38.6114
44	rs17024393	C	T	C	T	0.0534	-0.1379	0.0368	0.05546	FALSE	FALSE	FALSE	finn-b-H7_RETIVASCOCCLUSION	1	110154688	0.078	204613	0.0769308	Retinal vascular occlusion || id:finn-b-H7_RETIVASCOCCLUSION	Retinal vascular occlusion	Retinal vascular occlusion || ||	TRUE	igd	315347	110154688	0.00742	1	6.40E-13	ebi-a-GCST006368	Body mass index || id:ebi-a-GCST006368	TRUE	reported	igd	2	TRUE	NA	NA	0.000164217	315347	1.53E-05	204613	TRUE	0.00170315	51.7934
45	rs17203016	G	A	G	A	0.0197	-0.0254	0.1908	0.2035	FALSE	FALSE	FALSE	finn-b-H7_RETIVASCOCCLUSION	2	208255518	0.0447	204613	0.5692	Retinal vascular occlusion || id:finn-b-H7_RETIVASCOCCLUSION	Retinal vascular occlusion	Retinal vascular occlusion || ||	TRUE	igd	315347	208255518	0.00324	2	1.10E-09	ebi-a-GCST006368	Body mass index || id:ebi-a-GCST006368	TRUE	reported	igd	2	TRUE	NA	NA	0.000117221	315347	1.58E-06	204613	TRUE	0.000747366	36.9694
46	rs17405819	C	T	C	T	-0.0246	-0.0316	0.3477	0.2833	FALSE	FALSE	FALSE	finn-b-H7_RETIVASCOCCLUSION	8	76806584	0.0397	204613	0.4266	Retinal vascular occlusion || id:finn-b-H7_RETIVASCOCCLUSION	Retinal vascular occlusion	Retinal vascular occlusion || ||	TRUE	igd	315347	76806584	0.0027	8	9.20E-20	ebi-a-GCST006368	Body mass index || id:ebi-a-GCST006368	TRUE	reported	igd	2	TRUE	NA	NA	0.000263174	315347	3.10E-06	204613	TRUE	3.48E-07	83.0123
47	rs17630235	A	G	A	G	-0.0159	-0.0172	0.3466	0.3799	FALSE	FALSE	FALSE	finn-b-H7_RETIVASCOCCLUSION	12	112591686	0.0369	204613	0.6411	Retinal vascular occlusion || id:finn-b-H7_RETIVASCOCCLUSION	Retinal vascular occlusion	Retinal vascular occlusion || ||	TRUE	igd	315347	112591686	0.00256	12	5.00E-10	ebi-a-GCST006368	Body mass index || id:ebi-a-GCST006368	TRUE	reported	igd	2	TRUE	NA	NA	0.000122314	315347	1.06E-06	204613	TRUE	0.000410744	38.5757
48	rs17759796	A	C	A	C	0.0202	0.0169	0.1333	0.1009	FALSE	FALSE	FALSE	finn-b-H7_RETIVASCOCCLUSION	22	22190163	0.0594	204613	0.776499	Retinal vascular occlusion || id:finn-b-H7_RETIVASCOCCLUSION	Retinal vascular occlusion	Retinal vascular occlusion || ||	TRUE	igd	315347	22190163	0.00363	22	2.50E-08	ebi-a-GCST006368	Body mass index || id:ebi-a-GCST006368	TRUE	reported	igd	2	TRUE	NA	NA	9.82E-05	315347	3.96E-07	204613	TRUE	0.00107862	30.9663
49	rs1819844	G	A	G	A	-0.0188	-0.0422	0.8289	0.7281	FALSE	FALSE	FALSE	finn-b-H7_RETIVASCOCCLUSION	12	68205604	0.0402	204613	0.2936	Retinal vascular occlusion || id:finn-b-H7_RETIVASCOCCLUSION	Retinal vascular occlusion	Retinal vascular occlusion || ||	TRUE	igd	315347	68205604	0.0032	12	4.40E-09	ebi-a-GCST006368	Body mass index || id:ebi-a-GCST006368	TRUE	reported	igd	2	TRUE	NA	NA	0.000109442	315347	5.39E-06	204613	TRUE	0.00413272	34.5156
50	rs188275	C	A	C	A	-0.0214	-0.0585	0.6438	0.1251	FALSE	FALSE	FALSE	finn-b-H7_RETIVASCOCCLUSION	5	107323016	0.0543	204613	0.281	Retinal vascular occlusion || id:finn-b-H7_RETIVASCOCCLUSION	Retinal vascular occlusion	Retinal vascular occlusion || ||	TRUE	igd	315347	107323016	0.00379	5	1.50E-08	ebi-a-GCST006368	Body mass index || id:ebi-a-GCST006368	TRUE	reported	igd	2	TRUE	NA	NA	0.000101093	315347	5.67E-06	204613	TRUE	0.00687195	31.8823
51	rs1928295	C	T	C	T	-0.0163	0.047	0.4305	0.5135	FALSE	FALSE	FALSE	finn-b-H7_RETIVASCOCCLUSION	9	120378483	0.0358	204613	0.1889	Retinal vascular occlusion || id:finn-b-H7_RETIVASCOCCLUSION	Retinal vascular occlusion	Retinal vascular occlusion || ||	TRUE	igd	315347	120378483	0.00252	9	1.10E-10	ebi-a-GCST006368	Body mass index || id:ebi-a-GCST006368	TRUE	reported	igd	2	TRUE	NA	NA	0.000132657	315347	8.42E-06	204613	TRUE	0.00240466	41.8383
52	rs197374	T	C	T	C	0.0163	0.0418	0.445	0.4583	FALSE	FALSE	FALSE	finn-b-H7_RETIVASCOCCLUSION	1	112289983	0.0359	204613	0.2443	Retinal vascular occlusion || id:finn-b-H7_RETIVASCOCCLUSION	Retinal vascular occlusion	Retinal vascular occlusion || ||	TRUE	igd	315347	112289983	0.00288	1	1.60E-08	ebi-a-GCST006368	Body mass index || id:ebi-a-GCST006368	TRUE	reported	igd	2	TRUE	NA	NA	0.000101569	315347	6.63E-06	204613	TRUE	0.0082037	32.0325
53	rs2033529	G	A	G	A	0.0184	-0.0011	0.2615	0.329	FALSE	FALSE	FALSE	finn-b-H7_RETIVASCOCCLUSION	6	40348653	0.0381	204613	0.9769	Retinal vascular occlusion || id:finn-b-H7_RETIVASCOCCLUSION	Retinal vascular occlusion	Retinal vascular occlusion || ||	TRUE	igd	315347	40348653	0.00274	6	2.00E-11	ebi-a-GCST006368	Body mass index || id:ebi-a-GCST006368	TRUE	reported	igd	2	TRUE	NA	NA	0.000142984	315347	4.07E-09	204613	TRUE	2.79E-05	45.0956
54	rs2062332	A	G	A	G	0.0147	-0.0124	0.4289	0.5609	FALSE	FALSE	FALSE	finn-b-H7_RETIVASCOCCLUSION	8	9980024	0.0546	204613	0.8207	Retinal vascular occlusion || id:finn-b-H7_RETIVASCOCCLUSION	Retinal vascular occlusion	Retinal vascular occlusion || ||	TRUE	igd	315347	9980024	0.00254	8	7.90E-09	ebi-a-GCST006368	Body mass index || id:ebi-a-GCST006368	TRUE	reported	igd	2	TRUE	NA	NA	0.000106203	315347	2.52E-07	204613	TRUE	0.000553257	33.494
55	rs2112347	G	T	G	T	-0.027	0.0425	0.378	0.4148	FALSE	FALSE	FALSE	finn-b-H7_RETIVASCOCCLUSION	5	75015242	0.0363	204613	0.2423	Retinal vascular occlusion || id:finn-b-H7_RETIVASCOCCLUSION	Retinal vascular occlusion	Retinal vascular occlusion || ||	TRUE	igd	315347	75015242	0.00254	5	3.00E-26	ebi-a-GCST006368	Body mass index || id:ebi-a-GCST006368	TRUE	reported	igd	2	TRUE	NA	NA	0.000358194	315347	6.70E-06	204613	TRUE	8.61E-09	112.995
56	rs2145272	A	G	A	G	0.0175	-0.0361	0.648	0.7088	FALSE	FALSE	FALSE	finn-b-H7_RETIVASCOCCLUSION	20	6626218	0.0394	204613	0.36	Retinal vascular occlusion || id:finn-b-H7_RETIVASCOCCLUSION	Retinal vascular occlusion	Retinal vascular occlusion || ||	TRUE	igd	315347	6626218	0.00268	20	6.30E-11	ebi-a-GCST006368	Body mass index || id:ebi-a-GCST006368	TRUE	reported	igd	2	TRUE	NA	NA	0.000135195	315347	4.10E-06	204613	TRUE	0.000718062	42.639
57	rs215607	A	G	A	G	-0.0236	0.0013	0.798	0.8274	FALSE	FALSE	FALSE	finn-b-H7_RETIVASCOCCLUSION	7	32338337	0.0474	204613	0.9783	Retinal vascular occlusion || id:finn-b-H7_RETIVASCOCCLUSION	Retinal vascular occlusion	Retinal vascular occlusion || ||	TRUE	igd	315347	32338337	0.0037	7	2.00E-10	ebi-a-GCST006368	Body mass index || id:ebi-a-GCST006368	TRUE	reported	igd	2	TRUE	NA	NA	0.000128997	315347	3.68E-09	204613	TRUE	6.90E-05	40.6837
58	rs2196618	G	A	G	A	0.0186	-0.0957	0.752	0.7356	FALSE	FALSE	FALSE	finn-b-H7_RETIVASCOCCLUSION	8	85089437	0.0408	204613	0.0189898	Retinal vascular occlusion || id:finn-b-H7_RETIVASCOCCLUSION	Retinal vascular occlusion	Retinal vascular occlusion || ||	TRUE	igd	315347	85089437	0.00325	8	9.90E-09	ebi-a-GCST006368	Body mass index || id:ebi-a-GCST006368	TRUE	reported	igd	2	TRUE	NA	NA	0.000103855	315347	2.69E-05	204613	TRUE	0.0778328	32.7536
59	rs2216931	A	C	A	C	0.0204	0.0752	0.6578	0.7377	FALSE	FALSE	FALSE	finn-b-H7_RETIVASCOCCLUSION	2	181599070	0.0408	204613	0.0655904	Retinal vascular occlusion || id:finn-b-H7_RETIVASCOCCLUSION	Retinal vascular occlusion	Retinal vascular occlusion || ||	TRUE	igd	315347	181599070	0.00303	2	1.70E-11	ebi-a-GCST006368	Body mass index || id:ebi-a-GCST006368	TRUE	reported	igd	2	TRUE	NA	NA	0.000143723	315347	1.66E-05	204613	TRUE	0.0053038	45.3289
60	rs2270204	G	T	G	T	0.0177	-0.0451	0.2998	0.2706	FALSE	FALSE	FALSE	finn-b-H7_RETIVASCOCCLUSION	9	131042734	0.0405	204613	0.2663	Retinal vascular occlusion || id:finn-b-H7_RETIVASCOCCLUSION	Retinal vascular occlusion	Retinal vascular occlusion || ||	TRUE	igd	315347	131042734	0.00302	9	4.50E-09	ebi-a-GCST006368	Body mass index || id:ebi-a-GCST006368	TRUE	reported	igd	2	TRUE	NA	NA	0.000108918	315347	6.06E-06	204613	TRUE	0.00496472	34.3505
61	rs2287019	T	C	T	C	-0.0314	0.0523	0.1645	0.2276	FALSE	FALSE	FALSE	finn-b-H7_RETIVASCOCCLUSION	19	46202172	0.043	204613	0.2245	Retinal vascular occlusion || id:finn-b-H7_RETIVASCOCCLUSION	Retinal vascular occlusion	Retinal vascular occlusion || ||	TRUE	igd	315347	46202172	0.00347	19	1.30E-19	ebi-a-GCST006368	Body mass index || id:ebi-a-GCST006368	TRUE	reported	igd	2	TRUE	NA	NA	0.000259598	315347	7.23E-06	204613	TRUE	2.26E-06	81.8842
62	rs2365389	T	C	T	C	-0.0201	-0.0731	0.3779	0.4373	FALSE	FALSE	FALSE	finn-b-H7_RETIVASCOCCLUSION	3	61236462	0.0361	204613	0.0427297	Retinal vascular occlusion || id:finn-b-H7_RETIVASCOCCLUSION	Retinal vascular occlusion	Retinal vascular occlusion || ||	TRUE	igd	315347	61236462	0.00255	3	3.40E-15	ebi-a-GCST006368	Body mass index || id:ebi-a-GCST006368	TRUE	reported	igd	2	TRUE	NA	NA	0.000196988	315347	2.00E-05	204613	TRUE	0.000758404	62.1315
63	rs2372716	T	C	T	C	-0.0167	0.0048	0.7773	0.7902	FALSE	FALSE	FALSE	finn-b-H7_RETIVASCOCCLUSION	12	99573426	0.0439	204613	0.9136	Retinal vascular occlusion || id:finn-b-H7_RETIVASCOCCLUSION	Retinal vascular occlusion	Retinal vascular occlusion || ||	TRUE	igd	315347	99573426	0.00301	12	3.10E-08	ebi-a-GCST006368	Body mass index || id:ebi-a-GCST006368	TRUE	reported	igd	2	TRUE	NA	NA	9.76E-05	315347	5.84E-08	204613	TRUE	0.00068578	30.7822
64	rs2481665	C	T	C	T	-0.0182	-0.0531	0.3986	0.3671	FALSE	FALSE	FALSE	finn-b-H7_RETIVASCOCCLUSION	1	62594677	0.0371	204613	0.153	Retinal vascular occlusion || id:finn-b-H7_RETIVASCOCCLUSION	Retinal vascular occlusion	Retinal vascular occlusion || ||	TRUE	igd	315347	62594677	0.00257	1	1.40E-12	ebi-a-GCST006368	Body mass index || id:ebi-a-GCST006368	TRUE	reported	igd	2	TRUE	NA	NA	0.000159009	315347	1.00E-05	204613	TRUE	0.000875766	50.1506
65	rs2528531	C	A	C	A	0.0172	0.012	0.3251	0.2666	FALSE	FALSE	FALSE	finn-b-H7_RETIVASCOCCLUSION	7	93236510	0.0405	204613	0.7666	Retinal vascular occlusion || id:finn-b-H7_RETIVASCOCCLUSION	Retinal vascular occlusion	Retinal vascular occlusion || ||	TRUE	igd	315347	93236510	0.003	7	1.10E-08	ebi-a-GCST006368	Body mass index || id:ebi-a-GCST006368	TRUE	reported	igd	2	TRUE	NA	NA	0.000104228	315347	4.29E-07	204613	TRUE	0.000763352	32.8711
66	rs2820311	G	A	G	A	0.0282	-0.0217	0.2898	0.2949	FALSE	FALSE	FALSE	finn-b-H7_RETIVASCOCCLUSION	1	201841476	0.0393	204613	0.580899	Retinal vascular occlusion || id:finn-b-H7_RETIVASCOCCLUSION	Retinal vascular occlusion	Retinal vascular occlusion || ||	TRUE	igd	315347	201841476	0.00306	1	2.60E-20	ebi-a-GCST006368	Body mass index || id:ebi-a-GCST006368	TRUE	reported	igd	2	TRUE	NA	NA	0.000269248	315347	1.49E-06	204613	TRUE	8.76E-08	84.9289
67	rs2836754	C	T	C	T	0.0169	-0.0152	0.6314	0.4713	FALSE	FALSE	FALSE	finn-b-H7_RETIVASCOCCLUSION	21	40291740	0.0359	204613	0.6725	Retinal vascular occlusion || id:finn-b-H7_RETIVASCOCCLUSION	Retinal vascular occlusion	Retinal vascular occlusion || ||	TRUE	igd	315347	40291740	0.00259	21	7.40E-11	ebi-a-GCST006368	Body mass index || id:ebi-a-GCST006368	TRUE	reported	igd	2	TRUE	NA	NA	0.000134999	315347	8.76E-07	204613	TRUE	0.000167606	42.5769
68	rs2862996	T	G	T	G	-0.0179	-0.0272	0.7234	0.6943	FALSE	FALSE	FALSE	finn-b-H7_RETIVASCOCCLUSION	11	43653833	0.0389	204613	0.4838	Retinal vascular occlusion || id:finn-b-H7_RETIVASCOCCLUSION	Retinal vascular occlusion	Retinal vascular occlusion || ||	TRUE	igd	315347	43653833	0.00271	11	4.30E-11	ebi-a-GCST006368	Body mass index || id:ebi-a-GCST006368	TRUE	reported	igd	2	TRUE	NA	NA	0.000138332	315347	2.39E-06	204613	TRUE	0.000319646	43.6282
69	rs2890652	C	T	C	T	0.0243	0.0018	0.1332	0.2445	FALSE	FALSE	FALSE	finn-b-H7_RETIVASCOCCLUSION	2	142959931	0.0418	204613	0.9649	Retinal vascular occlusion || id:finn-b-H7_RETIVASCOCCLUSION	Retinal vascular occlusion	Retinal vascular occlusion || ||	TRUE	igd	315347	142959931	0.00389	2	3.90E-10	ebi-a-GCST006368	Body mass index || id:ebi-a-GCST006368	TRUE	reported	igd	2	TRUE	NA	NA	0.00012373	315347	9.06E-09	204613	TRUE	0.000102314	39.0223
70	rs29941	G	A	G	A	0.0161	0.0651	0.662	0.6096	FALSE	FALSE	FALSE	finn-b-H7_RETIVASCOCCLUSION	19	34309532	0.0367	204613	0.0760099	Retinal vascular occlusion || id:finn-b-H7_RETIVASCOCCLUSION	Retinal vascular occlusion	Retinal vascular occlusion || ||	TRUE	igd	315347	34309532	0.00269	19	2.50E-09	ebi-a-GCST006368	Body mass index || id:ebi-a-GCST006368	TRUE	reported	igd	2	TRUE	NA	NA	0.000113583	315347	1.54E-05	204613	TRUE	0.0176426	35.8218
71	rs3026101	C	T	C	T	0.0197	0.0357	0.2503	0.4265	FALSE	FALSE	FALSE	finn-b-H7_RETIVASCOCCLUSION	17	5280440	0.0365	204613	0.3281	Retinal vascular occlusion || id:finn-b-H7_RETIVASCOCCLUSION	Retinal vascular occlusion	Retinal vascular occlusion || ||	TRUE	igd	315347	5280440	0.00269	17	2.70E-13	ebi-a-GCST006368	Body mass index || id:ebi-a-GCST006368	TRUE	reported	igd	2	TRUE	NA	NA	0.000170047	315347	4.68E-06	204613	TRUE	0.000127	53.6325
72	rs3101336	C	T	C	T	0.032	-0.0136	0.6498	0.6459	FALSE	FALSE	FALSE	finn-b-H7_RETIVASCOCCLUSION	1	72751185	0.0375	204613	0.7168	Retinal vascular occlusion || id:finn-b-H7_RETIVASCOCCLUSION	Retinal vascular occlusion	Retinal vascular occlusion || ||	TRUE	igd	315347	72751185	0.00256	1	7.40E-36	ebi-a-GCST006368	Body mass index || id:ebi-a-GCST006368	TRUE	reported	igd	2	TRUE	NA	NA	0.000495244	315347	6.43E-07	204613	TRUE	4.08E-14	156.25
73	rs3127553	A	G	A	G	-0.0213	0.011	0.626	0.6273	FALSE	FALSE	FALSE	finn-b-H7_RETIVASCOCCLUSION	1	49438005	0.0371	204613	0.7674	Retinal vascular occlusion || id:finn-b-H7_RETIVASCOCCLUSION	Retinal vascular occlusion	Retinal vascular occlusion || ||	TRUE	igd	315347	49438005	0.0026	1	2.90E-16	ebi-a-GCST006368	Body mass index || id:ebi-a-GCST006368	TRUE	reported	igd	2	TRUE	NA	NA	0.000212782	315347	4.30E-07	204613	TRUE	9.20E-07	67.1139
74	rs34811474	A	G	A	G	-0.0203	-0.026	0.6013	0.2298	FALSE	FALSE	FALSE	finn-b-H7_RETIVASCOCCLUSION	4	25408838	0.0427	204613	0.5432	Retinal vascular occlusion || id:finn-b-H7_RETIVASCOCCLUSION	Retinal vascular occlusion	Retinal vascular occlusion || ||	TRUE	igd	315347	25408838	0.00337	4	1.60E-09	ebi-a-GCST006368	Body mass index || id:ebi-a-GCST006368	TRUE	reported	igd	2	TRUE	NA	NA	0.000115053	315347	1.81E-06	204613	TRUE	0.00095156	36.2854
75	rs34976806	T	C	T	C	-0.0172	0.0732	0.4588	0.4465	FALSE	FALSE	FALSE	finn-b-H7_RETIVASCOCCLUSION	5	95866511	0.036	204613	0.0418004	Retinal vascular occlusion || id:finn-b-H7_RETIVASCOCCLUSION	Retinal vascular occlusion	Retinal vascular occlusion || ||	TRUE	igd	315347	95866511	0.0028	5	7.30E-10	ebi-a-GCST006368	Body mass index || id:ebi-a-GCST006368	TRUE	reported	igd	2	TRUE	NA	NA	0.000119647	315347	2.02E-05	204613	TRUE	0.0232143	37.7347
76	rs36179854	T	C	T	C	0.018	0.0832	0.5436	0.3555	FALSE	FALSE	FALSE	finn-b-H7_RETIVASCOCCLUSION	6	51091729	0.0376	204613	0.0268398	Retinal vascular occlusion || id:finn-b-H7_RETIVASCOCCLUSION	Retinal vascular occlusion	Retinal vascular occlusion || ||	TRUE	igd	315347	51091729	0.00286	6	2.80E-10	ebi-a-GCST006368	Body mass index || id:ebi-a-GCST006368	TRUE	reported	igd	2	TRUE	NA	NA	0.000125595	315347	2.39E-05	204613	TRUE	0.0260962	39.6107
77	rs3764400	C	T	C	T	0.027	-0.0211	0.1571	0.2018	FALSE	FALSE	FALSE	finn-b-H7_RETIVASCOCCLUSION	17	46123932	0.0448	204613	0.6376	Retinal vascular occlusion || id:finn-b-H7_RETIVASCOCCLUSION	Retinal vascular occlusion	Retinal vascular occlusion || ||	TRUE	igd	315347	46123932	0.00374	17	6.00E-13	ebi-a-GCST006368	Body mass index || id:ebi-a-GCST006368	TRUE	reported	igd	2	TRUE	NA	NA	0.000165244	315347	1.08E-06	204613	TRUE	3.16E-05	52.1176
78	rs3817334	T	C	T	C	0.0232	-0.0398	0.4323	0.3969	FALSE	FALSE	FALSE	finn-b-H7_RETIVASCOCCLUSION	11	47650993	0.0375	204613	0.2886	Retinal vascular occlusion || id:finn-b-H7_RETIVASCOCCLUSION	Retinal vascular occlusion	Retinal vascular occlusion || ||	TRUE	igd	315347	47650993	0.00254	11	6.30E-20	ebi-a-GCST006368	Body mass index || id:ebi-a-GCST006368	TRUE	reported	igd	2	TRUE	NA	NA	0.000264489	315347	5.51E-06	204613	TRUE	9.44E-07	83.4274
79	rs4130548	C	T	C	T	0.0222	-0.0414	0.3907	0.3337	FALSE	FALSE	FALSE	finn-b-H7_RETIVASCOCCLUSION	1	78463868	0.038	204613	0.276	Retinal vascular occlusion || id:finn-b-H7_RETIVASCOCCLUSION	Retinal vascular occlusion	Retinal vascular occlusion || ||	TRUE	igd	315347	78463868	0.00271	1	2.40E-16	ebi-a-GCST006368	Body mass index || id:ebi-a-GCST006368	TRUE	reported	igd	2	TRUE	NA	NA	0.00021276	315347	5.80E-06	204613	TRUE	1.79E-05	67.1069
80	rs4715213	T	C	T	C	0.0402	0.0372	0.1233	0.2019	FALSE	FALSE	FALSE	finn-b-H7_RETIVASCOCCLUSION	6	50911091	0.0446	204613	0.4038	Retinal vascular occlusion || id:finn-b-H7_RETIVASCOCCLUSION	Retinal vascular occlusion	Retinal vascular occlusion || ||	TRUE	igd	315347	50911091	0.00326	6	8.70E-35	ebi-a-GCST006368	Body mass index || id:ebi-a-GCST006368	TRUE	reported	igd	2	TRUE	NA	NA	0.000481972	315347	3.40E-06	204613	TRUE	1.39E-12	152.061
81	rs4740619	C	T	C	T	-0.0159	0.054	0.4732	0.5115	FALSE	FALSE	FALSE	finn-b-H7_RETIVASCOCCLUSION	9	15634326	0.0358	204613	0.1317	Retinal vascular occlusion || id:finn-b-H7_RETIVASCOCCLUSION	Retinal vascular occlusion	Retinal vascular occlusion || ||	TRUE	igd	315347	15634326	0.00253	9	3.60E-10	ebi-a-GCST006368	Body mass index || id:ebi-a-GCST006368	TRUE	reported	igd	2	TRUE	NA	NA	0.000125231	315347	1.11E-05	204613	TRUE	0.00564698	39.496
82	rs4757142	A	G	A	G	0.0193	-0.0074	0.6529	0.5638	FALSE	FALSE	FALSE	finn-b-H7_RETIVASCOCCLUSION	11	13325695	0.036	204613	0.8377	Retinal vascular occlusion || id:finn-b-H7_RETIVASCOCCLUSION	Retinal vascular occlusion	Retinal vascular occlusion || ||	TRUE	igd	315347	13325695	0.00299	11	1.20E-10	ebi-a-GCST006368	Body mass index || id:ebi-a-GCST006368	TRUE	reported	igd	2	TRUE	NA	NA	0.000132108	315347	2.07E-07	204613	TRUE	0.000100656	41.6651
83	rs4776970	T	A	T	A	-0.0258	0.0544	0.365	0.3452	FALSE	TRUE	FALSE	finn-b-H7_RETIVASCOCCLUSION	15	68080886	0.0376	204613	0.1482	Retinal vascular occlusion || id:finn-b-H7_RETIVASCOCCLUSION	Retinal vascular occlusion	Retinal vascular occlusion || ||	TRUE	igd	315347	68080886	0.00254	15	3.50E-24	ebi-a-GCST006368	Body mass index || id:ebi-a-GCST006368	TRUE	reported	igd	2	TRUE	NA	NA	0.000327072	315347	1.02E-05	204613	TRUE	1.56E-07	103.174
84	rs4788099	G	A	G	A	0.0289	0.0409	0.3594	0.4129	FALSE	FALSE	FALSE	finn-b-H7_RETIVASCOCCLUSION	16	28855727	0.0363	204613	0.259	Retinal vascular occlusion || id:finn-b-H7_RETIVASCOCCLUSION	Retinal vascular occlusion	Retinal vascular occlusion || ||	TRUE	igd	315347	28855727	0.00255	16	9.00E-30	ebi-a-GCST006368	Body mass index || id:ebi-a-GCST006368	TRUE	reported	igd	2	TRUE	NA	NA	0.000407148	315347	6.20E-06	204613	TRUE	4.62E-10	128.444
85	rs4820408	G	T	G	T	-0.0163	-0.0034	0.6435	0.6014	FALSE	FALSE	FALSE	finn-b-H7_RETIVASCOCCLUSION	22	40604945	0.0366	204613	0.9259	Retinal vascular occlusion || id:finn-b-H7_RETIVASCOCCLUSION	Retinal vascular occlusion	Retinal vascular occlusion || ||	TRUE	igd	315347	40604945	0.0026	22	3.30E-10	ebi-a-GCST006368	Body mass index || id:ebi-a-GCST006368	TRUE	reported	igd	2	TRUE	NA	NA	0.00012462	315347	4.22E-08	204613	TRUE	0.000113245	39.3033
86	rs4833079	C	T	C	T	-0.0164	0.0403	0.3604	0.4752	FALSE	FALSE	FALSE	finn-b-H7_RETIVASCOCCLUSION	4	38654681	0.0358	204613	0.2608	Retinal vascular occlusion || id:finn-b-H7_RETIVASCOCCLUSION	Retinal vascular occlusion	Retinal vascular occlusion || ||	TRUE	igd	315347	38654681	0.00258	4	2.10E-10	ebi-a-GCST006368	Body mass index || id:ebi-a-GCST006368	TRUE	reported	igd	2	TRUE	NA	NA	0.000128117	315347	6.19E-06	204613	TRUE	0.00186587	40.4062
87	rs487152	A	C	A	C	0.0177	-0.0412	0.5337	0.4965	FALSE	FALSE	FALSE	finn-b-H7_RETIVASCOCCLUSION	6	160774486	0.0358	204613	0.25	Retinal vascular occlusion || id:finn-b-H7_RETIVASCOCCLUSION	Retinal vascular occlusion	Retinal vascular occlusion || ||	TRUE	igd	315347	160774486	0.00252	6	2.20E-12	ebi-a-GCST006368	Body mass index || id:ebi-a-GCST006368	TRUE	reported	igd	2	TRUE	NA	NA	0.00015642	315347	6.47E-06	204613	TRUE	0.000448553	49.3339
88	rs492400	T	C	T	C	-0.0139	-0.0127	0.6499	0.5739	FALSE	FALSE	FALSE	finn-b-H7_RETIVASCOCCLUSION	2	219349752	0.0362	204613	0.725	Retinal vascular occlusion || id:finn-b-H7_RETIVASCOCCLUSION	Retinal vascular occlusion	Retinal vascular occlusion || ||	TRUE	igd	315347	219349752	0.00254	2	4.10E-08	ebi-a-GCST006368	Body mass index || id:ebi-a-GCST006368	TRUE	reported	igd	2	TRUE	NA	NA	9.50E-05	315347	6.02E-07	204613	TRUE	0.00157968	29.9476
89	rs4926726	A	G	A	G	-0.016	0.0516	0.4615	0.5907	FALSE	FALSE	FALSE	finn-b-H7_RETIVASCOCCLUSION	1	47679486	0.0364	204613	0.1565	Retinal vascular occlusion || id:finn-b-H7_RETIVASCOCCLUSION	Retinal vascular occlusion	Retinal vascular occlusion || ||	TRUE	igd	315347	47679486	0.0028	1	1.00E-08	ebi-a-GCST006368	Body mass index || id:ebi-a-GCST006368	TRUE	reported	igd	2	TRUE	NA	NA	0.000103536	315347	9.82E-06	204613	TRUE	0.0131168	32.6531
90	rs4986044	T	C	T	C	-0.015	-0.0097	0.452	0.4987	FALSE	FALSE	FALSE	finn-b-H7_RETIVASCOCCLUSION	17	21261560	0.0358	204613	0.7857	Retinal vascular occlusion || id:finn-b-H7_RETIVASCOCCLUSION	Retinal vascular occlusion	Retinal vascular occlusion || ||	TRUE	igd	315347	21261560	0.00272	17	3.20E-08	ebi-a-GCST006368	Body mass index || id:ebi-a-GCST006368	TRUE	reported	igd	2	TRUE	NA	NA	9.64E-05	315347	3.59E-07	204613	TRUE	0.00116076	30.412
91	rs543874	G	A	G	A	0.0482	0.0159	0.2438	0.1783	FALSE	FALSE	FALSE	finn-b-H7_RETIVASCOCCLUSION	1	177889480	0.0469	204613	0.7349	Retinal vascular occlusion || id:finn-b-H7_RETIVASCOCCLUSION	Retinal vascular occlusion	Retinal vascular occlusion || ||	TRUE	igd	315347	177889480	0.00317	1	4.20E-52	ebi-a-GCST006368	Body mass index || id:ebi-a-GCST006368	TRUE	reported	igd	2	TRUE	NA	NA	0.000732607	315347	5.62E-07	204613	TRUE	1.81E-20	231.193
92	rs592483	T	C	T	C	-0.0162	0.0214	0.6008	0.4447	FALSE	FALSE	FALSE	finn-b-H7_RETIVASCOCCLUSION	11	69445173	0.0364	204613	0.5565	Retinal vascular occlusion || id:finn-b-H7_RETIVASCOCCLUSION	Retinal vascular occlusion	Retinal vascular occlusion || ||	TRUE	igd	315347	69445173	0.00267	11	1.20E-09	ebi-a-GCST006368	Body mass index || id:ebi-a-GCST006368	TRUE	reported	igd	2	TRUE	NA	NA	0.000116727	315347	1.69E-06	204613	TRUE	0.000813348	36.8135
93	rs6091540	T	C	T	C	-0.0229	0.0156	0.2781	0.2305	FALSE	FALSE	FALSE	finn-b-H7_RETIVASCOCCLUSION	20	51087862	0.0423	204613	0.7117	Retinal vascular occlusion || id:finn-b-H7_RETIVASCOCCLUSION	Retinal vascular occlusion	Retinal vascular occlusion || ||	TRUE	igd	315347	51087862	0.00282	20	4.40E-16	ebi-a-GCST006368	Body mass index || id:ebi-a-GCST006368	TRUE	reported	igd	2	TRUE	NA	NA	0.000209072	315347	6.65E-07	204613	TRUE	1.53E-06	65.9436
94	rs6142096	A	G	A	G	0.0161	-0.0203	0.5361	0.5609	FALSE	FALSE	FALSE	finn-b-H7_RETIVASCOCCLUSION	20	32686658	0.0361	204613	0.5743	Retinal vascular occlusion || id:finn-b-H7_RETIVASCOCCLUSION	Retinal vascular occlusion	Retinal vascular occlusion || ||	TRUE	igd	315347	32686658	0.00282	20	1.10E-08	ebi-a-GCST006368	Body mass index || id:ebi-a-GCST006368	TRUE	reported	igd	2	TRUE	NA	NA	0.000103353	315347	1.55E-06	204613	TRUE	0.00166969	32.5952
95	rs6265	T	C	T	C	-0.0416	-0.0021	0.1841	0.1545	FALSE	FALSE	FALSE	finn-b-H7_RETIVASCOCCLUSION	11	27679916	0.0495	204613	0.9656	Retinal vascular occlusion || id:finn-b-H7_RETIVASCOCCLUSION	Retinal vascular occlusion	Retinal vascular occlusion || ||	TRUE	igd	315347	27679916	0.00316	11	1.60E-39	ebi-a-GCST006368	Body mass index || id:ebi-a-GCST006368	TRUE	reported	igd	2	TRUE	NA	NA	0.000549273	315347	8.80E-09	204613	TRUE	1.96E-16	173.306
96	rs6471932	A	T	A	T	-0.0243	0.0098	0.8743	0.712	FALSE	TRUE	FALSE	finn-b-H7_RETIVASCOCCLUSION	8	62078904	0.0397	204613	0.8045	Retinal vascular occlusion || id:finn-b-H7_RETIVASCOCCLUSION	Retinal vascular occlusion	Retinal vascular occlusion || ||	TRUE	igd	315347	62078904	0.0043	8	1.60E-08	ebi-a-GCST006368	Body mass index || id:ebi-a-GCST006368	TRUE	reported	igd	2	TRUE	NA	NA	0.000101262	315347	2.98E-07	204613	TRUE	0.00080023	31.9356
97	rs6477694	T	C	T	C	-0.0162	0.0216	0.6381	0.6006	FALSE	FALSE	FALSE	finn-b-H7_RETIVASCOCCLUSION	9	111932342	0.0367	204613	0.5564	Retinal vascular occlusion || id:finn-b-H7_RETIVASCOCCLUSION	Retinal vascular occlusion	Retinal vascular occlusion || ||	TRUE	igd	315347	111932342	0.00255	9	2.10E-10	ebi-a-GCST006368	Body mass index || id:ebi-a-GCST006368	TRUE	reported	igd	2	TRUE	NA	NA	0.00012797	315347	1.69E-06	204613	TRUE	0.000420596	40.3599
98	rs6545714	A	G	A	G	-0.0179	-0.0386	0.6234	0.5992	FALSE	FALSE	FALSE	finn-b-H7_RETIVASCOCCLUSION	2	59307725	0.0364	204613	0.29	Retinal vascular occlusion || id:finn-b-H7_RETIVASCOCCLUSION	Retinal vascular occlusion	Retinal vascular occlusion || ||	TRUE	igd	315347	59307725	0.00254	2	1.70E-12	ebi-a-GCST006368	Body mass index || id:ebi-a-GCST006368	TRUE	reported	igd	2	TRUE	NA	NA	0.000157465	315347	5.50E-06	204613	TRUE	0.000324598	49.6636
99	rs6567160	C	T	C	T	0.0522	-0.0248	0.2651	0.1839	FALSE	FALSE	FALSE	finn-b-H7_RETIVASCOCCLUSION	18	57829135	0.0462	204613	0.5921	Retinal vascular occlusion || id:finn-b-H7_RETIVASCOCCLUSION	Retinal vascular occlusion	Retinal vascular occlusion || ||	TRUE	igd	315347	57829135	0.00296	18	6.80E-70	ebi-a-GCST006368	Body mass index || id:ebi-a-GCST006368	TRUE	reported	igd	2	TRUE	NA	NA	0.000985243	315347	1.41E-06	204613	TRUE	1.88E-26	310.998
100	rs6569648	T	C	T	C	-0.0164	0.0136	0.7693	0.788	FALSE	FALSE	FALSE	finn-b-H7_RETIVASCOCCLUSION	6	130349119	0.0435	204613	0.754401	Retinal vascular occlusion || id:finn-b-H7_RETIVASCOCCLUSION	Retinal vascular occlusion	Retinal vascular occlusion || ||	TRUE	igd	315347	130349119	0.00299	6	4.30E-08	ebi-a-GCST006368	Body mass index || id:ebi-a-GCST006368	TRUE	reported	igd	2	TRUE	NA	NA	9.54E-05	315347	4.78E-07	204613	TRUE	0.00138761	30.0847
101	rs6676190	T	C	T	C	-0.0152	0.0269	0.6627	0.6841	FALSE	FALSE	FALSE	finn-b-H7_RETIVASCOCCLUSION	1	151079317	0.0384	204613	0.4828	Retinal vascular occlusion || id:finn-b-H7_RETIVASCOCCLUSION	Retinal vascular occlusion	Retinal vascular occlusion || ||	TRUE	igd	315347	151079317	0.00274	1	2.70E-08	ebi-a-GCST006368	Body mass index || id:ebi-a-GCST006368	TRUE	reported	igd	2	TRUE	NA	NA	9.76E-05	315347	2.40E-06	204613	TRUE	0.00334245	30.7741
102	rs6713510	A	G	A	G	0.0156	-0.0183	0.4846	0.5587	FALSE	FALSE	FALSE	finn-b-H7_RETIVASCOCCLUSION	2	227034499	0.0357	204613	0.6081	Retinal vascular occlusion || id:finn-b-H7_RETIVASCOCCLUSION	Retinal vascular occlusion	Retinal vascular occlusion || ||	TRUE	igd	315347	227034499	0.00252	2	6.20E-10	ebi-a-GCST006368	Body mass index || id:ebi-a-GCST006368	TRUE	reported	igd	2	TRUE	NA	NA	0.000121509	315347	1.28E-06	204613	TRUE	0.000493886	38.322
103	rs6804842	G	A	G	A	0.0174	-0.0359	0.5756	0.5346	FALSE	FALSE	FALSE	finn-b-H7_RETIVASCOCCLUSION	3	25106437	0.036	204613	0.3188	Retinal vascular occlusion || id:finn-b-H7_RETIVASCOCCLUSION	Retinal vascular occlusion	Retinal vascular occlusion || ||	TRUE	igd	315347	25106437	0.00253	3	5.70E-12	ebi-a-GCST006368	Body mass index || id:ebi-a-GCST006368	TRUE	reported	igd	2	TRUE	NA	NA	0.000149971	315347	4.86E-06	204613	TRUE	0.000403822	47.2996
104	rs6864049	G	A	G	A	0.014	-0.0451	0.4715	0.577	FALSE	FALSE	FALSE	finn-b-H7_RETIVASCOCCLUSION	5	124330522	0.0364	204613	0.2154	Retinal vascular occlusion || id:finn-b-H7_RETIVASCOCCLUSION	Retinal vascular occlusion	Retinal vascular occlusion || ||	TRUE	igd	315347	124330522	0.00254	5	3.80E-08	ebi-a-GCST006368	Body mass index || id:ebi-a-GCST006368	TRUE	reported	igd	2	TRUE	NA	NA	9.63E-05	315347	7.50E-06	204613	TRUE	0.0126797	30.3801
105	rs6870983	T	C	T	C	-0.0202	0.0125	0.1898	0.1865	FALSE	FALSE	FALSE	finn-b-H7_RETIVASCOCCLUSION	5	87697533	0.046	204613	0.785599	Retinal vascular occlusion || id:finn-b-H7_RETIVASCOCCLUSION	Retinal vascular occlusion	Retinal vascular occlusion || ||	TRUE	igd	315347	87697533	0.00296	5	8.70E-12	ebi-a-GCST006368	Body mass index || id:ebi-a-GCST006368	TRUE	reported	igd	2	TRUE	NA	NA	0.000147662	315347	3.61E-07	204613	TRUE	4.72E-05	46.5714
106	rs687339	T	C	T	C	0.0167	-0.0632	0.7693	0.8488	FALSE	FALSE	FALSE	finn-b-H7_RETIVASCOCCLUSION	3	135932359	0.05	204613	0.2069	Retinal vascular occlusion || id:finn-b-H7_RETIVASCOCCLUSION	Retinal vascular occlusion	Retinal vascular occlusion || ||	TRUE	igd	315347	135932359	0.00306	3	4.70E-08	ebi-a-GCST006368	Body mass index || id:ebi-a-GCST006368	TRUE	reported	igd	2	TRUE	NA	NA	9.44E-05	315347	7.81E-06	204613	TRUE	0.014723	29.7845
107	rs7138803	A	G	A	G	0.0274	0.0374	0.4163	0.3839	FALSE	FALSE	FALSE	finn-b-H7_RETIVASCOCCLUSION	12	50247468	0.0369	204613	0.3113	Retinal vascular occlusion || id:finn-b-H7_RETIVASCOCCLUSION	Retinal vascular occlusion	Retinal vascular occlusion || ||	TRUE	igd	315347	50247468	0.00255	12	6.10E-27	ebi-a-GCST006368	Body mass index || id:ebi-a-GCST006368	TRUE	reported	igd	2	TRUE	NA	NA	0.000365996	315347	5.02E-06	204613	TRUE	2.67E-09	115.457
108	rs7143963	T	C	T	C	0.0209	-0.0129	0.1567	0.2241	FALSE	FALSE	FALSE	finn-b-H7_RETIVASCOCCLUSION	14	103304425	0.0431	204613	0.765399	Retinal vascular occlusion || id:finn-b-H7_RETIVASCOCCLUSION	Retinal vascular occlusion	Retinal vascular occlusion || ||	TRUE	igd	315347	103304425	0.00321	14	8.20E-11	ebi-a-GCST006368	Body mass index || id:ebi-a-GCST006368	TRUE	reported	igd	2	TRUE	NA	NA	0.000134412	315347	4.38E-07	204613	TRUE	0.000117561	42.3919
109	rs7144011	T	G	T	G	0.0288	0.0104	0.2512	0.2391	FALSE	FALSE	FALSE	finn-b-H7_RETIVASCOCCLUSION	14	79940383	0.0419	204613	0.8037	Retinal vascular occlusion || id:finn-b-H7_RETIVASCOCCLUSION	Retinal vascular occlusion	Retinal vascular occlusion || ||	TRUE	igd	315347	79940383	0.00312	14	3.00E-20	ebi-a-GCST006368	Body mass index || id:ebi-a-GCST006368	TRUE	reported	igd	2	TRUE	NA	NA	0.00027013	315347	3.01E-07	204613	TRUE	2.18E-08	85.2071
110	rs7161194	G	A	G	A	-0.0185	0.0682	0.6468	0.6963	FALSE	FALSE	FALSE	finn-b-H7_RETIVASCOCCLUSION	14	101529005	0.0398	204613	0.08682	Retinal vascular occlusion || id:finn-b-H7_RETIVASCOCCLUSION	Retinal vascular occlusion	Retinal vascular occlusion || ||	TRUE	igd	315347	101529005	0.00307	14	1.50E-09	ebi-a-GCST006368	Body mass index || id:ebi-a-GCST006368	TRUE	reported	igd	2	TRUE	NA	NA	0.000115141	315347	1.44E-05	204613	TRUE	0.0144593	36.3134
111	rs7193901	C	T	C	T	-0.0207	0.0224	0.652	0.2291	FALSE	FALSE	FALSE	finn-b-H7_RETIVASCOCCLUSION	16	20263764	0.0428	204613	0.6002	Retinal vascular occlusion || id:finn-b-H7_RETIVASCOCCLUSION	Retinal vascular occlusion	Retinal vascular occlusion || ||	TRUE	igd	315347	20263764	0.00371	16	2.70E-08	ebi-a-GCST006368	Body mass index || id:ebi-a-GCST006368	TRUE	reported	igd	2	TRUE	NA	NA	9.87E-05	315347	1.34E-06	204613	TRUE	0.00198524	31.131
112	rs7239883	A	G	A	G	-0.0158	0.0805	0.6656	0.5681	FALSE	FALSE	FALSE	finn-b-H7_RETIVASCOCCLUSION	18	40147671	0.0361	204613	0.0258	Retinal vascular occlusion || id:finn-b-H7_RETIVASCOCCLUSION	Retinal vascular occlusion	Retinal vascular occlusion || ||	TRUE	igd	315347	40147671	0.00255	18	6.80E-10	ebi-a-GCST006368	Body mass index || id:ebi-a-GCST006368	TRUE	reported	igd	2	TRUE	NA	NA	0.000121729	315347	2.43E-05	204613	TRUE	0.0315408	38.3914
113	rs749671	A	G	A	G	-0.018	0.0063	0.386	0.3836	FALSE	FALSE	FALSE	finn-b-H7_RETIVASCOCCLUSION	16	31088347	0.0367	204613	0.8647	Retinal vascular occlusion || id:finn-b-H7_RETIVASCOCCLUSION	Retinal vascular occlusion	Retinal vascular occlusion || ||	TRUE	igd	315347	31088347	0.00256	16	1.80E-12	ebi-a-GCST006368	Body mass index || id:ebi-a-GCST006368	TRUE	reported	igd	2	TRUE	NA	NA	0.000156751	315347	1.44E-07	204613	TRUE	1.89E-05	49.4385
114	rs756717	A	G	A	G	-0.0149	0.0835	0.3933	0.408	FALSE	FALSE	FALSE	finn-b-H7_RETIVASCOCCLUSION	16	72996162	0.0366	204613	0.0225201	Retinal vascular occlusion || id:finn-b-H7_RETIVASCOCCLUSION	Retinal vascular occlusion	Retinal vascular occlusion || ||	TRUE	igd	315347	72996162	0.00266	16	2.40E-08	ebi-a-GCST006368	Body mass index || id:ebi-a-GCST006368	TRUE	reported	igd	2	TRUE	NA	NA	9.95E-05	315347	2.54E-05	204613	TRUE	0.0823673	31.3768
115	rs7580766	G	A	G	A	0.0155	-0.0715	0.6282	0.5576	FALSE	FALSE	FALSE	finn-b-H7_RETIVASCOCCLUSION	2	42939351	0.0361	204613	0.0477804	Retinal vascular occlusion || id:finn-b-H7_RETIVASCOCCLUSION	Retinal vascular occlusion	Retinal vascular occlusion || ||	TRUE	igd	315347	42939351	0.00282	2	4.30E-08	ebi-a-GCST006368	Body mass index || id:ebi-a-GCST006368	TRUE	reported	igd	2	TRUE	NA	NA	9.58E-05	315347	1.92E-05	204613	TRUE	0.056718	30.211
116	rs758747	T	C	T	C	0.0182	-0.0004	0.2773	0.2076	FALSE	FALSE	FALSE	finn-b-H7_RETIVASCOCCLUSION	16	3627358	0.0441	204613	0.993	Retinal vascular occlusion || id:finn-b-H7_RETIVASCOCCLUSION	Retinal vascular occlusion	Retinal vascular occlusion || ||	TRUE	igd	315347	3627358	0.00301	16	1.50E-09	ebi-a-GCST006368	Body mass index || id:ebi-a-GCST006368	TRUE	reported	igd	2	TRUE	NA	NA	0.000115924	315347	4.02E-10	204613	TRUE	0.000153164	36.5603
117	rs7599312	A	G	A	G	-0.0214	0.0033	0.2786	0.3024	FALSE	FALSE	FALSE	finn-b-H7_RETIVASCOCCLUSION	2	213413231	0.0392	204613	0.9334	Retinal vascular occlusion || id:finn-b-H7_RETIVASCOCCLUSION	Retinal vascular occlusion	Retinal vascular occlusion || ||	TRUE	igd	315347	213413231	0.00283	2	4.40E-14	ebi-a-GCST006368	Body mass index || id:ebi-a-GCST006368	TRUE	reported	igd	2	TRUE	NA	NA	0.000181297	315347	3.46E-08	204613	TRUE	2.90E-06	57.1814
118	rs7613875	A	C	A	C	0.0195	-0.0816	0.5687	0.4638	FALSE	FALSE	FALSE	finn-b-H7_RETIVASCOCCLUSION	3	49971514	0.0359	204613	0.0229499	Retinal vascular occlusion || id:finn-b-H7_RETIVASCOCCLUSION	Retinal vascular occlusion	Retinal vascular occlusion || ||	TRUE	igd	315347	49971514	0.00261	3	6.90E-14	ebi-a-GCST006368	Body mass index || id:ebi-a-GCST006368	TRUE	reported	igd	2	TRUE	NA	NA	0.00017698	315347	2.52E-05	204613	TRUE	0.0035396	55.8198
119	rs7629375	A	C	A	C	-0.0214	-0.022	0.3915	0.4337	FALSE	FALSE	FALSE	finn-b-H7_RETIVASCOCCLUSION	3	85895494	0.0361	204613	0.5419	Retinal vascular occlusion || id:finn-b-H7_RETIVASCOCCLUSION	Retinal vascular occlusion	Retinal vascular occlusion || ||	TRUE	igd	315347	85895494	0.00254	3	3.50E-17	ebi-a-GCST006368	Body mass index || id:ebi-a-GCST006368	TRUE	reported	igd	2	TRUE	NA	NA	0.000225049	315347	1.82E-06	204613	TRUE	1.51E-06	70.9839
120	rs7647305	C	T	C	T	0.0359	0.0737	0.81	0.8169	FALSE	FALSE	FALSE	finn-b-H7_RETIVASCOCCLUSION	3	185834290	0.0463	204613	0.1115	Retinal vascular occlusion || id:finn-b-H7_RETIVASCOCCLUSION	Retinal vascular occlusion	Retinal vascular occlusion || ||	TRUE	igd	315347	185834290	0.00311	3	7.20E-31	ebi-a-GCST006368	Body mass index || id:ebi-a-GCST006368	TRUE	reported	igd	2	TRUE	NA	NA	0.000422375	315347	1.24E-05	204613	TRUE	1.96E-09	133.25
121	rs77165542	T	C	T	C	-0.0614	0.0057	0.6861	0.01737	FALSE	FALSE	FALSE	finn-b-H7_RETIVASCOCCLUSION	2	430975	0.1372	204613	0.9666	Retinal vascular occlusion || id:finn-b-H7_RETIVASCOCCLUSION	Retinal vascular occlusion	Retinal vascular occlusion || ||	TRUE	igd	315347	430975	0.00795	2	1.10E-14	ebi-a-GCST006368	Body mass index || id:ebi-a-GCST006368	TRUE	reported	igd	2	TRUE	NA	NA	0.000189119	315347	8.44E-09	204613	TRUE	1.49E-06	59.6489
122	rs7730898	A	G	A	G	0.0164	0.035	0.7293	0.6778	FALSE	FALSE	FALSE	finn-b-H7_RETIVASCOCCLUSION	5	170459675	0.0383	204613	0.3614	Retinal vascular occlusion || id:finn-b-H7_RETIVASCOCCLUSION	Retinal vascular occlusion	Retinal vascular occlusion || ||	TRUE	igd	315347	170459675	0.00281	5	5.10E-09	ebi-a-GCST006368	Body mass index || id:ebi-a-GCST006368	TRUE	reported	igd	2	TRUE	NA	NA	0.000108005	315347	4.08E-06	204613	TRUE	0.00318373	34.0624
123	rs775709	C	A	C	A	-0.0181	0.0237	0.5821	0.5549	FALSE	FALSE	FALSE	finn-b-H7_RETIVASCOCCLUSION	3	77655818	0.036	204613	0.510301	Retinal vascular occlusion || id:finn-b-H7_RETIVASCOCCLUSION	Retinal vascular occlusion	Retinal vascular occlusion || ||	TRUE	igd	315347	77655818	0.00289	3	4.00E-10	ebi-a-GCST006368	Body mass index || id:ebi-a-GCST006368	TRUE	reported	igd	2	TRUE	NA	NA	0.000124372	315347	2.12E-06	204613	TRUE	0.000635392	39.2249
124	rs7899106	G	A	G	A	0.039	0.1123	0.0489	0.04465	FALSE	FALSE	FALSE	finn-b-H7_RETIVASCOCCLUSION	10	87410904	0.0874	204613	0.1986	Retinal vascular occlusion || id:finn-b-H7_RETIVASCOCCLUSION	Retinal vascular occlusion	Retinal vascular occlusion || ||	TRUE	igd	315347	87410904	0.00585	10	2.70E-11	ebi-a-GCST006368	Body mass index || id:ebi-a-GCST006368	TRUE	reported	igd	2	TRUE	NA	NA	0.000140919	315347	8.07E-06	204613	TRUE	0.00146609	44.4444
125	rs7903146	T	C	T	C	-0.0212	0.0149	0.258	0.1989	FALSE	FALSE	FALSE	finn-b-H7_RETIVASCOCCLUSION	10	114758349	0.0449	204613	0.7402	Retinal vascular occlusion || id:finn-b-H7_RETIVASCOCCLUSION	Retinal vascular occlusion	Retinal vascular occlusion || ||	TRUE	igd	315347	114758349	0.00279	10	3.30E-14	ebi-a-GCST006368	Body mass index || id:ebi-a-GCST006368	TRUE	reported	igd	2	TRUE	NA	NA	0.000183062	315347	5.38E-07	204613	TRUE	6.54E-06	57.7382
126	rs80255756	A	G	A	G	0.0385	0.062	0.6778	0.01772	FALSE	FALSE	FALSE	finn-b-H7_RETIVASCOCCLUSION	3	141285060	0.1363	204613	0.649299	Retinal vascular occlusion || id:finn-b-H7_RETIVASCOCCLUSION	Retinal vascular occlusion	Retinal vascular occlusion || ||	TRUE	igd	315347	141285060	0.00633	3	1.20E-09	ebi-a-GCST006368	Body mass index || id:ebi-a-GCST006368	TRUE	reported	igd	2	TRUE	NA	NA	0.000117294	315347	1.01E-06	204613	TRUE	0.000538062	36.9925
127	rs8036171	C	A	C	A	-0.0156	0.0311	0.6029	0.5554	FALSE	FALSE	FALSE	finn-b-H7_RETIVASCOCCLUSION	15	95266810	0.036	204613	0.3877	Retinal vascular occlusion || id:finn-b-H7_RETIVASCOCCLUSION	Retinal vascular occlusion	Retinal vascular occlusion || ||	TRUE	igd	315347	95266810	0.00255	15	1.00E-09	ebi-a-GCST006368	Body mass index || id:ebi-a-GCST006368	TRUE	reported	igd	2	TRUE	NA	NA	0.000118667	315347	3.65E-06	204613	TRUE	0.0015519	37.4256
130	rs879620	T	C	T	C	0.0246	0.0419	0.5764	0.5788	FALSE	FALSE	FALSE	finn-b-H7_RETIVASCOCCLUSION	16	4015729	0.0364	204613	0.2497	Retinal vascular occlusion || id:finn-b-H7_RETIVASCOCCLUSION	Retinal vascular occlusion	Retinal vascular occlusion || ||	TRUE	igd	315347	4015729	0.00326	16	4.00E-14	ebi-a-GCST006368	Body mass index || id:ebi-a-GCST006368	TRUE	reported	igd	2	TRUE	NA	NA	0.000180539	315347	6.48E-06	204613	TRUE	0.000124503	56.9423
131	rs889398	T	C	T	C	-0.0163	0.0708	0.428	0.4268	FALSE	FALSE	FALSE	finn-b-H7_RETIVASCOCCLUSION	16	69556715	0.0365	204613	0.0523094	Retinal vascular occlusion || id:finn-b-H7_RETIVASCOCCLUSION	Retinal vascular occlusion	Retinal vascular occlusion || ||	TRUE	igd	315347	69556715	0.00255	16	1.70E-10	ebi-a-GCST006368	Body mass index || id:ebi-a-GCST006368	TRUE	reported	igd	2	TRUE	NA	NA	0.000129555	315347	1.84E-05	204613	TRUE	0.0124486	40.8597
132	rs891389	T	C	T	C	0.0208	-0.0321	0.3212	0.3502	FALSE	FALSE	FALSE	finn-b-H7_RETIVASCOCCLUSION	18	21087531	0.0375	204613	0.3922	Retinal vascular occlusion || id:finn-b-H7_RETIVASCOCCLUSION	Retinal vascular occlusion	Retinal vascular occlusion || ||	TRUE	igd	315347	21087531	0.00296	18	1.90E-12	ebi-a-GCST006368	Body mass index || id:ebi-a-GCST006368	TRUE	reported	igd	2	TRUE	NA	NA	0.000156563	315347	3.58E-06	204613	TRUE	0.000183024	49.3791
133	rs901630	T	C	T	C	-0.0142	-0.0214	0.4533	0.3397	FALSE	FALSE	FALSE	finn-b-H7_RETIVASCOCCLUSION	6	98539519	0.0378	204613	0.571	Retinal vascular occlusion || id:finn-b-H7_RETIVASCOCCLUSION	Retinal vascular occlusion	Retinal vascular occlusion || ||	TRUE	igd	315347	98539519	0.00254	6	2.50E-08	ebi-a-GCST006368	Body mass index || id:ebi-a-GCST006368	TRUE	reported	igd	2	TRUE	NA	NA	9.91E-05	315347	1.57E-06	204613	TRUE	0.00216911	31.2543
134	rs935166	A	G	A	G	-0.0172	-0.0447	0.4844	0.4291	FALSE	FALSE	FALSE	finn-b-H7_RETIVASCOCCLUSION	2	26949366	0.0363	204613	0.2173	Retinal vascular occlusion || id:finn-b-H7_RETIVASCOCCLUSION	Retinal vascular occlusion	Retinal vascular occlusion || ||	TRUE	igd	315347	26949366	0.00277	2	5.40E-10	ebi-a-GCST006368	Body mass index || id:ebi-a-GCST006368	TRUE	reported	igd	2	TRUE	NA	NA	0.000122253	315347	7.41E-06	204613	TRUE	0.0033233	38.5565
135	rs9400239	C	T	C	T	0.0203	-0.0011	0.6934	0.6329	FALSE	FALSE	FALSE	finn-b-H7_RETIVASCOCCLUSION	6	108977663	0.0372	204613	0.9759	Retinal vascular occlusion || id:finn-b-H7_RETIVASCOCCLUSION	Retinal vascular occlusion	Retinal vascular occlusion || ||	TRUE	igd	315347	108977663	0.0027	6	4.80E-14	ebi-a-GCST006368	Body mass index || id:ebi-a-GCST006368	TRUE	reported	igd	2	TRUE	NA	NA	0.000179226	315347	4.27E-09	204613	TRUE	2.69E-06	56.5281
136	rs9462027	A	G	A	G	0.0201	0.0568	0.2639	0.2703	FALSE	FALSE	FALSE	finn-b-H7_RETIVASCOCCLUSION	6	34797241	0.0408	204613	0.1638	Retinal vascular occlusion || id:finn-b-H7_RETIVASCOCCLUSION	Retinal vascular occlusion	Retinal vascular occlusion || ||	TRUE	igd	315347	34797241	0.00278	6	4.80E-13	ebi-a-GCST006368	Body mass index || id:ebi-a-GCST006368	TRUE	reported	igd	2	TRUE	NA	NA	0.000165747	315347	9.47E-06	204613	TRUE	0.000557947	52.276
137	rs946711	C	A	C	A	0.0183	0.0302	0.2916	0.325	FALSE	FALSE	FALSE	finn-b-H7_RETIVASCOCCLUSION	10	21806832	0.0384	204613	0.4323	Retinal vascular occlusion || id:finn-b-H7_RETIVASCOCCLUSION	Retinal vascular occlusion	Retinal vascular occlusion || ||	TRUE	igd	315347	21806832	0.00309	10	3.50E-09	ebi-a-GCST006368	Body mass index || id:ebi-a-GCST006368	TRUE	reported	igd	2	TRUE	NA	NA	0.000111212	315347	3.02E-06	204613	TRUE	0.0019184	35.074
138	rs947612	A	G	A	G	-0.0184	-0.0185	0.7363	0.7284	FALSE	FALSE	FALSE	finn-b-H7_RETIVASCOCCLUSION	6	73738661	0.0404	204613	0.6468	Retinal vascular occlusion || id:finn-b-H7_RETIVASCOCCLUSION	Retinal vascular occlusion	Retinal vascular occlusion || ||	TRUE	igd	315347	73738661	0.00325	6	1.60E-08	ebi-a-GCST006368	Body mass index || id:ebi-a-GCST006368	TRUE	reported	igd	2	TRUE	NA	NA	0.000101634	315347	1.02E-06	204613	TRUE	0.00139904	32.053
139	rs9512699	A	G	A	G	-0.0245	-0.0525	0.3804	0.7651	FALSE	FALSE	FALSE	finn-b-H7_RETIVASCOCCLUSION	13	28029896	0.0422	204613	0.2136	Retinal vascular occlusion || id:finn-b-H7_RETIVASCOCCLUSION	Retinal vascular occlusion	Retinal vascular occlusion || ||	TRUE	igd	315347	28029896	0.00348	13	1.90E-12	ebi-a-GCST006368	Body mass index || id:ebi-a-GCST006368	TRUE	reported	igd	2	TRUE	NA	NA	0.000157152	315347	7.56E-06	204613	TRUE	0.000565958	49.5648
140	rs9513140	T	C	T	C	0.0189	-0.0304	0.4131	0.4718	FALSE	FALSE	FALSE	finn-b-H7_RETIVASCOCCLUSION	13	97059779	0.0359	204613	0.3969	Retinal vascular occlusion || id:finn-b-H7_RETIVASCOCCLUSION	Retinal vascular occlusion	Retinal vascular occlusion || ||	TRUE	igd	315347	97059779	0.00285	13	3.10E-11	ebi-a-GCST006368	Body mass index || id:ebi-a-GCST006368	TRUE	reported	igd	2	TRUE	NA	NA	0.00013944	315347	3.50E-06	204613	TRUE	0.000464418	43.9778
141	rs9527895	C	T	C	T	0.0236	0.0399	0.2001	0.1443	FALSE	FALSE	FALSE	finn-b-H7_RETIVASCOCCLUSION	13	59367767	0.051	204613	0.4335	Retinal vascular occlusion || id:finn-b-H7_RETIVASCOCCLUSION	Retinal vascular occlusion	Retinal vascular occlusion || ||	TRUE	igd	315347	59367767	0.00385	13	8.00E-10	ebi-a-GCST006368	Body mass index || id:ebi-a-GCST006368	TRUE	reported	igd	2	TRUE	NA	NA	0.000119142	315347	2.99E-06	204613	TRUE	0.00121233	37.5753
142	rs9563576	T	C	T	C	-0.0218	-0.0616	0.2011	0.1987	FALSE	FALSE	FALSE	finn-b-H7_RETIVASCOCCLUSION	13	58670147	0.0448	204613	0.1688	Retinal vascular occlusion || id:finn-b-H7_RETIVASCOCCLUSION	Retinal vascular occlusion	Retinal vascular occlusion || ||	TRUE	igd	315347	58670147	0.0032	13	9.70E-12	ebi-a-GCST006368	Body mass index || id:ebi-a-GCST006368	TRUE	reported	igd	2	TRUE	NA	NA	0.000147151	315347	9.24E-06	204613	TRUE	0.00136184	46.4102
143	rs972540	G	A	G	A	0.0179	0.0494	0.2802	0.2204	FALSE	FALSE	FALSE	finn-b-H7_RETIVASCOCCLUSION	2	207244783	0.0432	204613	0.253	Retinal vascular occlusion || id:finn-b-H7_RETIVASCOCCLUSION	Retinal vascular occlusion	Retinal vascular occlusion || ||	TRUE	igd	315347	207244783	0.0028	2	1.70E-10	ebi-a-GCST006368	Body mass index || id:ebi-a-GCST006368	TRUE	reported	igd	2	TRUE	NA	NA	0.000129583	315347	6.39E-06	204613	TRUE	0.00181058	40.8686
144	rs9835772	T	A	T	A	0.0202	-0.0084	0.5899	0.7714	FALSE	TRUE	FALSE	finn-b-H7_RETIVASCOCCLUSION	3	85766025	0.0427	204613	0.8439	Retinal vascular occlusion || id:finn-b-H7_RETIVASCOCCLUSION	Retinal vascular occlusion	Retinal vascular occlusion || ||	TRUE	igd	315347	85766025	0.00322	3	3.90E-10	ebi-a-GCST006368	Body mass index || id:ebi-a-GCST006368	TRUE	reported	igd	2	TRUE	NA	NA	0.000124782	315347	1.89E-07	204613	TRUE	0.000155574	39.3542
145	rs9856151	A	G	A	G	0.0166	-0.022	0.2617	0.2649	FALSE	FALSE	FALSE	finn-b-H7_RETIVASCOCCLUSION	3	131574485	0.0406	204613	0.5883	Retinal vascular occlusion || id:finn-b-H7_RETIVASCOCCLUSION	Retinal vascular occlusion	Retinal vascular occlusion || ||	TRUE	igd	315347	131574485	0.00281	3	3.20E-09	ebi-a-GCST006368	Body mass index || id:ebi-a-GCST006368	TRUE	reported	igd	2	TRUE	NA	NA	0.000110655	315347	1.44E-06	204613	TRUE	0.0010244	34.8982
